# Supplementary material for: Bacteria Getting into Shape: Genetic Determinants of E. coli Morphology
Source: mBio. 2017 Mar 7;8(2):e01977-16. doi: 10.1128/mBio.01977-16 (PMC5340871; doi:10.1128/mBio.01977-16)
Supplement: TABLE S1 [file mbo001173215st1.xlsx]

## Sheet: Sheet1
Name	Accession	Gene products
aceB	ECK4006	malate synthase A
arnE	ECK2251	undecaprenyl-phosphate-&alpha;-L-Ara4N flippase - ArnE subunit
arnF	ECK2252	undecaprenyl-phosphate-&alpha;-L-Ara4N flippase - ArnF subunit
bcsZ	ECK3516	endo-1,4-D-glucanase
bfd	ECK3324	bacterioferritin-associated ferredoxin
bluR	ECK1149	BluR DNA-binding transcriptional repressor
bolA	ECK0429	BolA DNA-binding transcriptional dual regulator
comR	ECK1097	ComR DNA-binding transcriptional repressor
cpsB	ECK2043	mannose-1-phosphate guanylyltransferase
crp	ECK3345	CRP transcriptional dual regulator
csiD	ECK2653	predicted protein
dauA	ECK1194	C4 dicarboxylate / C4 monocarboxylate transporter DauA
dgt	ECK0159	deoxyguanosine triphosphate triphosphohydrolase
dosC	ECK1484	diguanylate cyclase
dps	ECK0801	stationary phase nucleoid protein that sequesters iron and protects DNA from damage
ebgR	ECK3065	EbgR DNA-binding transcriptional repressor
emtA	ECK1181	lytic murein transglycosylase E
envC	ECK3603	EnvC divisome associated factor, activator of peptidoglycan hydrolases
eutC	ECK2435	ethanolamine ammonia-lyase, &beta; subunit
fabH	ECK1077	FabH
fis	ECK3248	Fis
fre	ECK3836	riboflavin reductase / FMN reductase
frmB	ECK0352	<i>S</i>-formylglutathione hydrolase
gatR_1	ECK2083	negative DNA-binding transcriptional regulator of galactitol metabolism
glxR	ECK0502	tartronate semialdehyde reductase 2
gpmM	ECK3602	2,3-bisphosphoglycerate-independent phosphoglycerate mutase
gpt	ECK0239	Gpt
holD	ECK4363	DNA polymerase III, &psi; subunit
hycB	ECK2719	hydrogenase 3, Fe-S subunit
icd	ECK1122	Icd
lapB	ECK1275	lipopolysaccharide assembly protein LapB
mdtM	ECK4328	multidrug efflux transporter / bile salt:H+ antiporter / Na+:H+ antiporter / K+:H+ antiporter
minC	ECK1164	cell division inhibitor of the MinC-MinD-MinE and DicB-MinC systems that regulate septum placement
msrA	ECK4215	methionine sulfoxide reductase A
msrC	ECK1831	free methionine-(R)-sulfoxide reductase
pdxA	ECK0053	PdxA
pdxH	ECK1634	PdxH
pgaC	ECK1012	poly-&beta;-1,6-N-acetyl-D-glucosamine synthase - PgaC subunit
puuD	ECK1293	&gamma;-glutamyl-&gamma;-aminobutyrate hydrolase
puuE	ECK1297	4-aminobutyrate aminotransferase
queE	ECK2771	conserved protein
queF	ECK2789	7-cyano-7-deazaguanine reductase
rbn	ECK2262	Rbn
rfaH	ECK3834	RfaH transcriptional antiterminator
rfbX	ECK2031	O-antigen flippase
rluD	ECK2592	23S rRNA pseudouridine synthase
rluE	ECK1121	23S rRNA pseudouridine 2457 synthase
rodZ	ECK2512	transmembrane component of cytoskeleton
rppH	ECK2826	RNA pyrophosphohydrolase
ruvB	ECK1861	branch migration of Holliday structures; repair helicase
skp	ECK0177	periplasmic chaperone
stfE	ECK1143	e14 prophage; predicted side tail fiber protein fragment
sucB	ECK0715	SucB-dihydrolipoate
tatA	ECK3830	TatA
trmJ	ECK2529	tRNA Cm32/Um32 methyltransferase
ttcA	ECK1341	tRNA C32 thiolase
uspB	ECK3479	predicted universal stress (ethanol tolerance) protein B
uspD	ECK3915	stress protein involved in resistance to UV irradiation
uvrB	ECK0768	DNA repair; excision nuclease subunit B
yaaI	ECK0013	predicted protein
yaeH	ECK0162	conserved protein
yaiW	ECK0373	surface exposed outer membrane lipoprotein
ybfP	ECK0677	predicted protein
ybgF	ECK0731	predicted periplasmic protein
ybhH	ECK0758	conserved protein
ycbX	ECK0938	protein involved in base analog detoxification
ycfH	ECK1086	predicted metallodependent hydrolase
ychO	ECK1214	predicted invasin
yciI	ECK1245	predicted enzyme
ycjN	ECK1305	YcjN
ycjT	ECK1311	predicted hydrolase
ydaE	ECK1349	Rac prophage; zinc-binding protein
ydaM	ECK1338	diguanylate cyclase
ydaN	ECK1339	predicted Zn(II) transporter
ydaW	ECK1359	Rac prophage; predicted DNA-binding protein
ydcU	ECK1436	YdcU
yddH	ECK1456	conserved protein
ydeE	ECK1527	predicted transport protein YdeE
ydgA	ECK1609	conserved protein
ydhI	ECK1639	predicted inner membrane protein
ydhY	ECK1670	predicted 4Fe-4S ferredoxin-type protein
ydiN	ECK1689	uncharacterised inner membrane protein YdiN
ydiY	ECK1720	conserved protein
yeaI	ECK1783	predicted diguanylate cyclase
yeaJ	ECK1784	predicted diguanylate cyclase
yecE	ECK1869	conserved protein
yehB	ECK2102	putative outer membrane usher protein
yfbV	ECK2289	protein involved in regulation of chromosome structure
yfcZ	ECK2337	conserved protein
yfjP	ECK2628	CP4-57 prophage; predicted GTP-binding protein
yfjT	ECK2633	CP4-57 prophage; predicted protein
ygaY	ECK2675	predicted transporter
ygbL	ECK2733	predicted class II aldolase
ygdR	ECK2829	predicted protein
ygeG	ECK2849	predicted chaperone
ygfZ	ECK2893	folate-binding protein
yifN	ECK3769	conserved protein
yjbQ	ECK4048	conserved protein
yjjG	ECK4365	pyrimidine nucleotidase
ylaB	ECK0451	conserved inner membrane protein
ymfA	ECK1108	predicted inner membrane protein
ynaI	ECK1327	mechanosensitive channel YnaI monomer
ynbA	ECK1401	predicted inner membrane protein
ynjF	ECK1756	predicted phosphatidyl transferase, inner membrane protein
yoaE	ECK1814	predicted inner membrane protein
yohC	ECK2128	predicted inner membrane protein
ypfG	ECK2461	predicted protein
yphA	ECK2540	predicted inner membrane protein
yqcE	ECK2769	YqcE MFS transporter
yqiA	ECK3022	esterase
ytfL	ECK4214	predicted inner membrane protein
