# Supplementary material for: Bacteria Getting into Shape: Genetic Determinants of E. coli Morphology
Source: mBio. 2017 Mar 7;8(2):e01977-16. doi: 10.1128/mBio.01977-16 (PMC5340871; doi:10.1128/mBio.01977-16)
Supplement: DATA SET S1 [file mbo001173215sd1.xlsx]

## Sheet: Features
Gene	Area	Perim.	Circ.	Feret	MinFeret	Major	Minor	AR	Round	Solidity
minC	2.31732	1.94421	0.667705	2.0877	1.14134	2.12023	1.05279	1.93588	0.582827	0.943519
holD	2.41977	2.09883	0.804835	2.23336	1.20771	1.88568	1.0434	1.60913	0.761803	0.932349
yibP	1.99793	1.83156	0.717537	1.9047	1.20909	1.78253	1.06716	1.64423	0.699048	0.913874
yaeH	2.06571	1.80184	0.808308	1.35803	1.49172	1.22197	1.27027	1.04108	0.94293	0.924891
ybfP	1.78382	1.5881	0.804823	1.30857	1.46537	1.19046	1.29284	0.999446	1.00194	0.923795
(gatR)	1.87459	1.70246	0.832233	1.28231	1.44917	1.17122	1.26524	1.0268	0.996548	0.932509
fis	2.06115	1.69028	0.773188	1.76262	1.18192	1.74957	1.12991	1.53603	0.689012	0.970792
yohC	1.63887	1.56454	0.812925	1.31193	1.3788	1.2171	1.20958	1.08414	0.954273	0.928035
icd	1.88445	1.58994	0.880623	1.39539	1.39958	1.30078	1.25109	1.04827	0.976871	0.951994
(phnQ)	1.52442	1.48503	0.804292	1.2639	1.36828	1.1526	1.18795	1.04947	0.967328	0.922275
msrA	1.57884	1.48817	0.847388	1.14725	1.39965	1.03348	1.23706	0.948656	1.07396	0.93456
ydeE	2.00707	1.59549	0.928994	1.34375	1.35152	1.4575	1.26853	1.28726	0.805129	0.992249
pdxH	1.96471	1.53603	0.917305	1.54887	1.31373	1.48043	1.27261	1.12548	0.906503	0.989509
gpmI	1.66106	1.5718	0.810974	1.60367	1.19553	1.49877	1.06667	1.36904	0.818672	0.931304
yfgA	1.00762	0.863692	1.28812	0.757978	1.34764	0.803086	1.35504	0.575029	1.65577	1.01903
yeaI	1.10307	1.00133	1.47751	1.02462	1.00786	1.03877	1.04479	1.01475	0.988218	1.09662
rfbX	1.60284	1.4905	0.764733	1.40345	1.25453	1.36098	1.14471	1.24729	0.811033	0.944391
bcsZ	1.68982	1.4047	0.810433	1.2859	1.29659	1.19898	1.16326	1.12979	0.875953	0.942852
ynbA	1.16232	1.04761	1.36903	1.05823	0.980724	1.08346	1.00386	1.10014	0.941827	1.09929
tatA	1.4129	1.40961	0.764908	1.40631	1.16514	1.34076	1.02291	1.32719	0.775831	0.924062
ydiY	1.57851	1.48766	0.835587	1.29087	1.28068	1.21734	1.14962	1.1155	0.916427	0.944748
ydgA	1.79566	1.56221	0.840469	1.24799	1.26249	1.18331	1.13352	1.12941	0.89038	0.95434
sirB1	1.68377	1.56075	0.857518	1.23853	1.28415	1.1641	1.1541	1.05396	0.938778	0.955092
sucB	1.58445	1.48872	0.818402	1.38967	1.26868	1.32842	1.1461	1.21893	0.874943	0.952365
yehB	1.57637	1.47677	0.838721	1.33291	1.28516	1.2839	1.17785	1.14004	0.899622	0.952025
yphA	1.59981	1.54053	0.867849	1.25956	1.30107	1.18924	1.16613	1.0863	0.945458	0.956341
dps	1.46286	1.44228	0.825665	1.25286	1.26997	1.18172	1.15033	1.07411	0.929922	0.944691
yecE	1.61109	1.50176	0.823145	1.33795	1.25331	1.26172	1.13256	1.17075	0.863258	0.948156
rfaH	1.79831	1.53447	0.873668	1.58226	1.19735	1.60663	1.13365	1.39792	0.836751	0.960827
yaaI	1.32002	1.3745	0.834604	1.17849	1.22716	1.09592	1.08209	1.07839	0.934086	0.931972
ydhY	0.958911	0.922342	1.36105	0.996654	0.960827	1.01606	0.989789	1.04004	0.980518	1.0851
yddV	0.755818	0.739845	1.25522	0.855554	0.835317	0.886712	0.877889	1.02301	0.985432	1.0759
yebR	1.40419	1.38841	0.787768	1.28853	1.17602	1.31097	1.04927	1.3242	0.770087	0.940466
yaiW	1.711	1.59454	0.796593	1.43376	1.16452	1.44649	1.08785	1.39727	0.756022	0.964473
ybgF	1.53446	1.47218	0.819911	1.27384	1.21833	1.27152	1.09468	1.22857	0.809083	0.95201
ygbL	1.55668	1.43589	0.876618	1.23832	1.24237	1.23629	1.14877	1.12955	0.930272	0.957957
mltE	1.65912	1.27134	1.0145	1.27175	1.2985	1.26404	1.31104	0.967524	1.0249	1.01194
yjiO	1.33588	1.31617	0.841561	1.19009	1.2206	1.12474	1.11866	1.06223	0.940472	0.947173
ytfL	1.56419	1.4632	0.873938	1.187	1.22586	1.11584	1.11388	1.05407	0.942785	0.959196
	1.19489	1.07151	1.31979	1.04954	1.00796	1.0639	1.03432	1.03934	0.967187	1.07339
yfhQ	1.50021	1.42312	0.855151	1.28128	1.23124	1.22847	1.13657	1.10627	0.887901	0.96029
ygeG	1.53226	1.43287	0.835021	1.31053	1.21944	1.29885	1.11942	1.18424	0.833048	0.957677
yoaE	1.17547	1.10584	1.33577	0.996667	1.01578	0.995672	1.0411	1.00193	1.00104	1.07396
yeaJ	1.25768	1.16112	1.2969	1.06074	1.04501	1.06846	1.05949	1.05373	0.968576	1.069
ygdR	1.11312	1.21761	0.800489	1.16759	1.06736	1.11541	0.957326	1.20516	0.832381	0.934346
yqiA	1.06486	1.18842	0.802128	1.13434	1.06944	1.08499	0.962015	1.18185	0.852238	0.93025
ylaB	1.32773	1.29507	0.87147	1.18037	1.20952	1.12053	1.11475	1.04424	0.970736	0.952068
ypfG	1.56966	1.43107	0.859265	1.28536	1.21492	1.2447	1.13998	1.15352	0.900889	0.967821
bfd	1.42502	1.36509	0.923545	1.12254	1.2315	1.05548	1.14268	0.969557	1.01906	0.96348
ymfA	1.30622	1.26554	0.91324	1.12099	1.2334	1.06437	1.14072	0.961275	1.03916	0.957591
ydaM	1.41288	1.3343	0.846669	1.11857	1.13863	1.05703	1.10757	0.981016	1.01398	0.95525
yciM	0.992019	0.984027	1.38114	0.971974	0.98448	0.964984	1.00018	0.971645	1.02367	1.06181
ebgR	1.58411	1.4615	0.880975	1.1463	1.1711	1.07053	1.03571	1.06471	0.932791	0.956951
JW5305	1.53982	1.43189	0.839567	1.46283	1.14597	1.4141	1.06501	1.30377	0.811294	0.956507
gpt	1.35756	1.33726	0.809355	1.23296	1.15017	1.1849	1.0798	1.16261	0.875317	0.955171
yfjT	1.30972	1.2975	0.835942	1.22313	1.1659	1.17192	1.07525	1.12921	0.883197	0.952773
aceB	1.26601	1.30658	0.826369	1.22609	1.13088	1.18462	1.02517	1.19232	0.849798	0.950115
fabH	1.69055	1.40191	0.930506	1.41912	1.18274	1.44099	1.16526	1.2099	0.917046	0.979282
uvrB	1.25505	1.25677	0.865751	1.14501	1.1804	1.08709	1.08198	1.04172	0.95842	0.953358
yfbJ	1.22377	1.25829	0.858826	1.16191	1.15647	1.10929	1.06106	1.09555	0.928888	0.946638
ycjN	1.07308	1.10918	0.794695	1.0274	1.03501	0.974054	1.00991	0.97518	1.01813	0.941554
crp	0.976967	0.876529	1.23869	0.812501	1.2038	0.793983	1.23232	0.653461	1.55825	1.02313
yiiT	1.21415	1.23867	0.870411	1.12621	1.17147	1.06877	1.06255	1.05368	0.949817	0.953147
ymfC	1.22792	1.22307	0.825941	1.05992	1.07723	1.00467	1.04989	0.978513	1.01445	0.950987
hycB	1.32482	1.27934	0.877338	1.16303	1.18223	1.11954	1.09382	1.07036	0.933239	0.959483
hlpA	0.80445	0.998017	0.841151	0.98901	0.879201	0.972706	0.827284	1.22911	0.828171	0.949401
yqcE	1.2554	1.20191	0.82743	1.05673	1.08237	1.00559	1.05958	0.965829	1.02791	0.953658
ydaN	1.30483	1.17037	1.26576	1.10401	1.07961	1.09255	1.08375	1.01894	0.989441	1.04818
JW5459	1.25931	1.24902	0.864118	1.18161	1.16169	1.1376	1.08782	1.09007	0.945851	0.956463
uspB	1.13867	1.19652	0.885858	1.08276	1.13781	1.02343	1.02907	1.03012	0.970175	0.950286
yfcZ	1.45248	1.35	0.876856	1.24196	1.20641	1.22253	1.15021	1.11263	0.900989	0.973969
rluD	0.783887	0.777974	1.2569	0.706055	1.11922	0.693317	1.1427	0.593726	1.62907	1.02121
ydhI	1.34566	1.32149	0.928773	1.12453	1.20204	1.11367	1.10804	1.04202	0.979594	0.966282
corC	1.27243	1.26735	0.853176	1.19017	1.14094	1.15084	1.05586	1.11445	0.893144	0.955993
upk	1.20381	1.2276	0.882294	1.16196	1.15007	1.11546	1.04293	1.08539	0.910223	0.95257
ybhH	1.42949	1.38242	0.836078	1.2687	1.1327	1.24618	1.05657	1.24787	0.834834	0.961987
nudH	1.13694	1.14881	0.814235	1.05533	1.06954	1.00749	1.04632	0.979791	1.01213	0.952493
yjbQ	1.20525	1.22584	0.876019	1.12816	1.12136	1.08266	1.03944	1.06926	0.918077	0.954232
ruvB	1.53244	1.41552	0.832942	1.46703	1.09871	1.44918	1.04353	1.36114	0.782009	0.964741
ydaW	1.42044	1.34494	0.866285	1.25135	1.15614	1.21841	1.09009	1.15678	0.889185	0.965518
ycfQ	1.34666	1.32212	0.825775	1.26816	1.15103	1.22604	1.08113	1.17648	0.859128	0.964884
ydaO	1.2834	1.27152	0.872891	1.07739	1.09686	1.02461	1.06747	0.979098	1.01943	0.95978
ycdQ	1.11341	1.10313	0.826129	1.02743	1.04493	0.98345	1.02774	0.977382	1.01712	0.953175
ycfH	1.17709	1.1251	0.816284	1.03961	1.05815	0.994642	1.03936	0.972642	1.02044	0.952989
yfbV	1.39849	1.31816	0.883329	1.14664	1.14568	1.10546	1.0583	1.08965	0.927659	0.964341
goaG	1.06312	1.13765	0.867371	1.05828	1.07951	1.00967	0.999876	1.04846	0.930655	0.949123
ychO	1.16042	1.13479	0.82576	1.04187	1.05421	0.99481	1.03082	0.978888	1.01623	0.953667
ycgE	1.1816	1.19787	0.870017	1.13829	1.1137	1.10166	1.03716	1.07161	0.92538	0.956601
yaaH	1.24941	1.2559	0.840005	1.15817	1.13483	1.18818	1.06375	1.16895	0.847077	0.961605
yzpU	1.10428	1.14488	0.935982	1.0236	1.14664	0.96912	1.0549	0.938647	1.04195	0.956613
yegW	1.27986	1.27163	0.844804	1.22141	1.1295	1.18892	1.0706	1.15993	0.884558	0.962136
yciI	1.16892	1.21831	0.890698	1.09976	1.14314	1.04674	1.04972	1.01397	0.96102	0.956812
rbn	1.28339	1.22041	0.91936	1.07343	1.15577	1.02468	1.06618	0.976328	0.981859	0.96162
yfbW	1.04548	1.10227	0.916727	1.00366	1.11198	0.959197	1.0319	0.963308	1.02491	0.954003
yqcD	0.974028	0.986527	0.826443	0.975095	0.994527	0.936786	0.981546	0.971115	1.02181	0.954101
ydaE	0.984717	1.09692	0.856172	1.04666	1.00003	1.01654	0.934319	1.1154	0.881569	0.951615
ygaT	1.16747	1.24327	0.838662	1.13717	1.06013	1.10079	0.978037	1.18171	0.852444	0.954751
dgt	1.07738	1.14992	0.859735	1.07077	1.07884	1.02871	1.00719	1.05627	0.929838	0.955927
ydhV	1.19985	1.2521	0.837132	1.19537	1.08414	1.17159	1.00177	1.21183	0.840409	0.957606
ybcV	1.39348	1.31624	0.888513	1.22692	1.18126	1.2368	1.11225	1.13291	0.89512	0.971903
ycbX	1.0287	1.04585	0.82777	1.01942	1.02707	0.978944	1.01004	0.980236	1.01296	0.956053
ynaI	1.17821	1.16877	0.851036	1.0317	1.03976	0.984928	1.01465	0.978348	1.01672	0.956458
ygfZ	0.795416	0.773024	1.28851	0.715722	1.11005	0.697984	1.14037	0.596109	1.6063	1.02759
acs	1.09462	1.15081	0.85927	1.12893	1.05128	1.09405	0.979373	1.14507	0.87137	0.955362
ycjL	1.1794	1.1161	0.832908	1.0262	1.04325	0.981524	1.02596	0.973184	1.02014	0.957711
yddH	0.922227	0.971529	0.831245	0.975915	0.997438	0.934741	0.986322	0.962133	1.03201	0.956674
(yifN)	1.06562	1.13733	0.888184	1.0584	1.0817	1.01235	1.00615	1.03558	0.946527	0.954034
stfE	1.07633	1.06728	0.825925	1.01958	1.03113	0.976291	1.01396	0.978103	1.01763	0.957354
glxR	1.13126	1.11687	0.840943	1.04441	1.05884	0.998214	1.03878	0.980937	1.01729	0.958214
yceB	1.16538	1.2255	0.821909	1.19502	1.04752	1.17531	0.98304	1.22267	0.822719	0.957192
ebgA	1.22332	1.22182	0.878668	1.13621	1.14866	1.09849	1.08378	1.07158	0.930095	0.967243
hflC	1.21357	1.2126	0.894509	1.12522	1.11829	1.08754	1.06334	1.04599	0.940771	0.967524
msrB	1.40146	1.33328	0.854677	1.28729	1.13947	1.28303	1.07493	1.23726	0.854531	0.967182
ycjT	1.08319	1.09324	0.84034	1.03669	1.03878	0.992897	1.01897	0.984092	1.01465	0.956984
yjjG	1.22576	1.17316	0.967327	1.02993	1.17945	0.990355	1.11935	0.942845	1.07703	0.975947
ygcF	1.11423	1.07822	0.844076	1.01419	1.02854	0.974152	1.01546	0.97379	1.02004	0.960098
eutC	0.76216	0.936527	0.958854	0.904345	0.896281	0.886355	0.854238	1.03785	1.02229	0.961788
pdxA	1.1373	1.1646	0.911775	1.09112	1.12842	1.04823	1.05817	1.01902	1.01436	0.965018
bolA	1.18414	1.19975	0.908611	1.07754	1.13101	1.06874	1.04392	1.0383	0.929363	0.961862
yeaC	1.21249	1.22509	0.869548	1.16445	1.11486	1.12685	1.02801	1.13836	0.910186	0.961662
yaiM	1.16662	1.16361	0.923343	1.07155	1.14865	1.02543	1.08827	0.979053	1.02366	0.968113
yeaE	1.17398	1.19414	0.854455	1.16714	1.09617	1.13874	1.02954	1.14647	0.873806	0.960379
prfC	0.793904	0.962673	0.878275	0.970105	0.867538	0.956025	0.823344	1.17845	0.849132	0.960228
pncA	1.32022	1.2245	0.894475	1.08642	1.10344	1.03971	1.0843	0.969381	1.02514	0.971043
ygiQ	1.19021	1.20043	0.862534	1.15099	1.10057	1.1202	1.03527	1.12034	0.890829	0.964295
(ygaY)	0.837166	0.920091	0.985885	0.993386	0.82989	1.16617	0.825309	1.4065	0.694422	1.00457
narU	1.14267	1.10302	0.997582	1.02883	1.17344	0.993603	1.12357	0.901817	1.13363	0.977069
ycgV	1.21838	1.17677	0.866622	1.06655	1.06727	1.02294	1.05132	0.981309	1.0144	0.965761
ydiN	1.1278	1.10256	0.875088	1.04775	1.06856	1.00764	1.05247	0.98011	1.01791	0.9617
yihD	1.25464	1.21596	0.885406	1.17913	1.14587	1.16072	1.08027	1.09193	0.935613	0.969454
rob	1.08879	1.12079	0.930804	1.05025	1.12783	1.00519	1.05412	0.990694	1.0182	0.964089
ychM	1.18385	1.12261	0.85391	1.03287	1.04187	0.990191	1.02747	0.980811	1.01597	0.962947
JW5417	1.13179	1.13088	0.948718	1.02548	1.14111	0.988612	1.07186	0.956701	1.06575	0.968611
ydcD	1.03148	1.07829	0.930337	1.02003	1.09291	0.982209	1.01838	0.972465	1.0031	0.959929
yaiV	0.986185	1.13468	0.806393	1.11297	0.9292	1.13558	0.866578	1.35042	0.748914	0.95763
fre	1.02062	1.0949	0.892047	1.03768	1.06204	0.997283	0.990852	1.02471	0.977679	0.957897
ynjF	0.771669	0.773794	1.26425	0.790235	0.949507	0.911415	0.980516	0.932927	1.08325	1.03689
manC	1.08983	1.11224	0.970591	1.03996	1.16248	1.01254	1.07596	0.941712	1.06991	0.96821
pheL	1.16151	1.18642	0.908049	1.09225	1.11446	1.04644	1.0396	1.03196	0.947515	0.966133
yddW	1.08072	1.04384	0.861454	1.01396	1.01678	0.979304	1.00568	0.984906	1.00971	0.964008
abgT	1.23102	1.20004	0.942214	1.12264	1.15447	1.08607	1.09402	1.0201	1.02175	0.975367
ymfB	1.13349	1.11183	0.872548	1.05884	1.04771	1.02371	1.02447	1.01329	0.993661	0.965611
ydcU	0.821578	0.810925	1.20668	0.842841	0.935729	0.974574	0.962916	1.0067	0.966823	1.03676
yhaM	1.27569	1.23029	0.933899	1.10816	1.15354	1.06859	1.09176	1.01578	0.989765	0.977655
ychJ	1.12182	1.10338	0.863811	1.0234	1.02911	0.98179	1.01671	0.979171	1.01713	0.965328
ydcR	0.944831	0.965481	0.873437	0.979374	0.992469	0.943257	0.984581	0.978232	1.01939	0.964758
ycgF	1.03217	1.01055	1.0003	1.08255	0.929824	1.26502	0.932776	1.34828	0.731763	1.00957
malP	1.10963	1.1166	0.931116	1.05645	1.113	1.02621	1.05861	0.990562	0.979894	0.968838
eamA	0.899745	0.89228	1.10118	0.945697	0.914487	1.10275	0.930488	1.17551	0.835076	1.02392
yihG	1.06335	1.07894	0.953232	1.01959	1.10801	0.998864	1.03984	0.952756	1.02789	0.968933
ycgL	0.914068	0.933585	0.887786	0.941674	0.950654	0.913158	0.943913	0.978155	1.01883	0.970697
yfjP	0.721534	0.754151	1.23417	0.775606	0.903383	0.895425	0.929269	0.960571	1.01004	1.03328
ypjD	0.837917	0.98814	0.917629	0.947531	0.914609	0.986464	0.857094	1.12414	0.888124	0.961921
yceL	0.941758	0.928569	1.08238	0.989216	0.93074	1.1523	0.941225	1.23057	0.814949	1.01961
ybbJ	1.12115	1.05644	0.882271	1.0046	1.01661	0.970843	1.01	0.983946	1.01637	0.970183
atoD	0.787188	0.863386	1.07111	0.83356	1.0013	0.81154	0.969743	0.828737	1.18787	0.980955
ydiM	0.974529	0.93619	1.09212	0.98718	0.95205	1.15025	0.971622	1.18322	0.829548	1.02556
ydhC	0.806854	0.811338	1.20086	0.839563	0.939969	0.968267	0.955687	1.0054	0.979617	1.02869
ygcB	0.874982	0.880798	1.1254	0.930674	0.922785	1.08213	0.94125	1.1617	0.888185	1.02625
yeaB	0.826951	0.819593	1.19733	0.84417	0.958252	0.972228	0.978739	0.994602	0.989955	1.03062
ydiD	0.868592	0.848198	1.18521	0.876506	0.972868	1.01195	0.989612	1.02248	0.960055	1.0288
(ydbA)	1.11984	1.06682	0.878201	1.01494	1.0283	0.982028	1.01994	0.984386	1.01234	0.970626
ybiF	0.777572	0.85095	1.07399	0.893935	0.852959	1.0462	0.861671	1.24163	0.821	1.01163
ychN	1.0222	1.00169	0.889294	0.978099	0.990663	0.945359	0.984791	0.978415	1.01595	0.970821
yciL	0.942618	0.925552	1.09265	0.973922	0.949139	1.13306	0.963764	1.19217	0.857575	1.02242
metQ	0.93669	1.01228	0.958601	0.943953	1.02492	0.9103	0.980668	0.978382	1.05674	0.971127
yccM	1.32236	1.21587	1.09358	1.10436	1.08355	1.08049	1.08132	1.02494	0.986595	1.02336
ygcU	0.772998	0.780655	1.2445	0.798254	0.950404	0.918171	0.97401	0.948393	1.06819	1.03241
ygdQ	0.8209	0.829085	1.18712	0.858742	0.935873	0.991543	0.951288	1.04307	0.98636	1.02534
ydbA	0.918367	0.89163	1.13148	0.93287	0.96095	1.0825	0.980484	1.11143	0.888365	1.02661
ydiB	0.898041	0.894218	1.11051	0.937188	0.935639	1.08589	0.943369	1.1581	0.859879	1.02148
JW5179	0.929588	0.902765	1.12942	0.948382	0.953492	1.10138	0.961512	1.1358	0.893544	1.02293
ygaP	0.775084	0.860579	1.04776	0.912806	0.84334	1.06426	0.842921	1.29043	0.799498	1.00578
ygbJ	0.866403	0.862921	1.1508	0.903351	0.938598	1.04877	0.951367	1.10128	0.918635	1.02412
tufA	1.09232	1.11657	0.924576	1.06346	1.08971	1.03893	1.04237	1.0262	0.957766	0.971742
ydhD	0.964018	0.916839	1.12251	0.961451	0.972608	1.11954	0.99061	1.12754	0.875405	1.0234
ygaF	0.910738	0.901705	1.09948	0.954151	0.921681	1.1071	0.93076	1.18673	0.855051	1.01935
flrR	0.637773	0.745552	1.14657	0.775423	0.819299	0.894597	0.82074	1.09671	0.911949	1.01157
norM	0.942369	0.895598	1.1499	0.934246	0.98665	1.07828	1.00173	1.07224	0.937635	1.02482
yaeR	0.817825	0.944227	0.967621	0.918169	0.928386	0.961444	0.887382	1.04964	0.980543	0.971837
flrD	1.12525	1.12777	0.923177	1.07765	1.05719	1.04629	1.03616	1.02336	0.986696	0.974649
ydiP	1.02582	0.989447	1.06029	1.04772	0.984245	1.20821	0.977132	1.24791	0.818254	1.01072
thiD	0.903355	1.00137	0.93246	0.974508	0.971728	0.956644	0.937377	1.05273	0.97513	0.971619
ydcN	0.998579	0.995331	0.903415	1.00047	1.00734	0.970871	1.0015	0.988938	1.01342	0.975761
ybfG	1.19907	1.18962	0.89022	1.12889	1.08364	1.17378	1.04089	1.1642	0.867074	0.971451
ompR	1.17343	1.10182	0.969877	1.07428	1.08567	1.04845	1.04708	0.991711	0.979908	0.97634
ybaV	0.833643	0.953683	0.924169	0.955058	0.900579	0.946836	0.869869	1.09451	0.908285	0.972255
ydhJ	1.00296	0.954775	1.11826	0.98043	0.998773	1.12805	0.998269	1.13705	0.897456	1.01862
yigE	0.956182	1.04594	0.899137	1.03949	0.957	1.0271	0.927691	1.12927	0.899523	0.97128
ygaV	0.701362	0.816376	1.04597	0.860232	0.821851	0.989643	0.809685	1.24944	0.801506	1.00033
yniC	0.997037	0.943428	1.11179	0.976171	1.0135	1.12268	1.01709	1.1194	0.901373	1.01845
proA	1.01132	1.03674	0.963723	1.00734	1.05051	0.988013	1.00378	1.00196	1.00595	0.977664
amtB	1.08628	1.04942	1.00049	1.00029	1.10758	0.983191	1.08166	0.934257	1.07327	0.987766
narW	1.10171	1.06554	0.984352	1.02154	1.10753	0.999647	1.07901	0.934862	1.03914	0.987202
ygbM	0.816674	0.94676	0.950404	0.934605	0.914932	0.97791	0.873567	1.09007	0.93187	0.973207
ycjO	0.971852	1.01055	0.967427	0.971328	1.02247	0.942864	0.99246	0.96153	1.0345	0.981591
ybeY	0.949592	1.04799	0.945995	1.00063	0.991674	0.999978	0.9371	1.09793	0.956132	0.972492
yciR	0.988929	0.929533	0.937376	0.956986	0.970811	0.934564	0.970318	0.977918	1.01258	0.982916
cpxR	1.30317	1.14858	0.993049	1.16152	1.09764	1.17116	1.11463	1.05564	0.971704	1.01084
mog	1.28377	1.15722	0.978314	1.17705	1.06427	1.2519	1.07821	1.12538	0.905961	1.00843
yaaX	1.01991	1.04961	0.982066	0.978959	1.06505	0.957262	1.02802	0.965259	1.0523	0.98686
idnT	1.06752	1.05165	0.964355	1.01393	1.06832	1.00299	1.04282	0.973087	0.995234	0.985432
ypjK	0.955265	0.960615	1.07389	0.923524	1.06521	0.909823	1.04843	0.866363	1.20265	0.996818
emrK	1.02082	1.01658	0.991541	0.999098	1.04676	0.990826	1.01845	0.969861	1.0357	0.985598
fbp	0.863134	0.885531	1.1058	0.855338	1.02708	0.844798	1.01932	0.827812	1.28453	0.997257
thrC	1.17937	1.03841	1.08153	1.02378	1.14509	1.02097	1.16246	0.878125	1.13566	1.01727
JW5766	0.975999	0.993052	0.989799	0.969759	1.02335	0.958143	1.00709	0.962335	1.0345	0.989029
yhiE	1.11197	1.10076	0.961836	1.03973	1.08236	1.02106	1.05598	1.00094	0.998351	0.988273
atpC	1.13276	1.00027	1.10504	0.979049	1.12419	0.999954	1.13938	0.853962	1.11158	1.02141
yaeB	0.755159	0.884581	0.998146	0.873663	0.888752	0.922114	0.866051	1.03087	0.994293	0.984174
yjjA	1.05966	1.10469	0.89424	1.08707	1.00542	1.079	0.973409	1.13609	0.886696	0.977283
entF	1.03416	1.04182	0.956577	1.02872	1.02442	1.01817	0.997234	1.02169	0.969378	0.987227
hisI	0.95994	0.957867	1.06162	0.924476	1.04874	0.912203	1.04078	0.883235	1.14243	0.994143
cutF	0.989746	0.987778	1.04672	0.959706	1.05582	0.933102	1.03191	0.884377	1.10963	0.993768
rseB	0.907727	0.954702	0.989741	0.943093	0.980252	0.933407	0.95963	0.970876	0.998366	0.987914
ybaT	1.05531	1.0287	0.999151	1.00014	1.07788	0.986549	1.0681	0.947127	1.07252	0.9928
hslO	1.05777	1.03911	0.982169	1.02609	1.06232	1.01625	1.04191	0.98601	1.02064	0.987496
sspA	0.898169	0.933804	1.0345	0.911679	1.00079	0.900463	0.984503	0.912644	1.1135	0.993154
napA	0.831704	0.872337	1.07324	0.8445	1.01081	0.824518	1.00339	0.830419	1.18044	0.9976
yjcZ	1.03222	1.01086	1.00956	0.984768	1.06999	0.972243	1.05877	0.921862	1.07713	0.993215
wzb	1.09394	1.05741	1.01283	1.03094	1.09792	1.01861	1.07187	0.958618	1.07474	0.991132
cspI	0.950212	0.966518	1.03158	0.942839	1.03499	0.931241	1.01829	0.914276	1.10471	0.991265
pgm	1.15396	1.03857	1.05691	1.01449	1.13372	1.00957	1.14097	0.919478	1.1312	1.00505
yiiL	0.965055	0.983614	1.00699	0.969611	1.01782	0.959995	0.996753	0.951927	1.02313	0.990152
yqaB	0.895191	0.887006	1.12173	0.898286	0.987455	1.02309	0.984108	1.06573	0.930883	1.01038
yeeD	0.908287	0.957147	1.0094	0.943605	0.987217	0.995266	0.959115	0.994805	1.0042	0.984427
yceH	1.08859	1.1193	0.882039	1.12612	0.986169	1.12792	0.950948	1.1765	0.833145	0.974738
btuB	0.991284	0.983021	1.05658	0.945871	1.06319	0.937857	1.04901	0.885623	1.13501	0.994562
glnA	0.973754	0.947308	1.05316	0.919626	1.0652	0.913541	1.05748	0.867907	1.12018	0.99767
dpiB	1.0354	1.04302	0.974083	1.01451	1.0456	1.00753	1.02062	1.00003	1.02335	0.988877
ymdB	1.08778	1.11012	0.899486	1.08604	1.03744	1.18549	0.986605	1.19824	0.808056	0.972889
chaA	0.99165	1.03422	0.955541	1.02413	0.994509	1.01412	0.966138	1.06251	0.97585	0.981136
yrhD	1.0078	1.02644	0.983176	1.01037	1.02373	0.999963	1.00403	1.00487	0.993501	0.988271
yqgB	0.914247	0.983048	0.950839	0.980481	0.964637	0.975149	0.941862	1.06013	0.957836	0.985348
nlpI	1.03313	1.10282	0.858993	1.11811	0.941405	1.12435	0.919326	1.22142	0.827751	0.972536
bglX	0.732777	0.851296	1.01831	0.840125	0.890167	0.829975	0.881744	0.953136	1.0451	0.991273
flgF	1.1755	1.0571	1.07379	1.02565	1.14628	1.01164	1.14397	0.864718	1.12688	1.00787
ycbL	1.25493	1.1193	0.965037	1.02257	1.03826	0.99598	1.03655	0.988957	1.0084	0.989766
frvB	1.11245	1.05016	1.00612	1.02774	1.1008	1.01065	1.08095	0.937711	1.04167	0.993367
yihP	0.971003	0.991529	0.999678	0.981352	1.00223	0.977164	0.988676	0.985888	1.01081	0.990726
(fimD)	0.976981	0.987229	1.02864	0.973053	1.02538	0.964806	1.01763	0.949381	1.05849	0.990815
malG	1.12667	1.08577	0.970017	1.07161	1.07255	1.05237	1.04138	1.00342	0.968694	0.987483
rihC	0.990093	1.0066	0.979054	1.0024	1.00564	0.996529	0.995858	1.01121	1.01395	0.990852
yaeD	1.07989	0.979133	1.12368	0.956156	1.12139	0.952139	1.13813	0.814493	1.20465	1.01782
yfaW	0.831329	0.958233	0.930689	0.972996	0.869092	1.04438	0.846675	1.18216	0.86007	0.978347
mdoC	0.924026	0.961905	0.999109	0.941057	0.990899	0.932874	0.974976	0.947328	1.01442	0.993309
ykfH	0.842346	0.974507	0.903281	0.998583	0.870866	1.00801	0.848299	1.18975	0.841415	0.981716
nlpD	1.29995	1.19453	0.939361	1.20781	1.06359	1.22174	1.06363	1.15735	0.899676	0.998061
deoC	1.01616	1.0205	0.971634	1.00425	1.02684	1.00693	1.00678	0.994696	0.975226	0.9901
moeA	1.04465	1.06674	0.947089	1.04673	1.01517	1.03774	0.996397	1.05203	0.964773	0.984453
yihV	1.13922	1.08349	0.989317	1.06445	1.09296	1.04832	1.07401	0.969962	1.0141	0.992919
cvpA	1.04064	1.04612	0.966773	1.03823	1.03713	1.02765	1.01166	1.01881	0.971559	0.987806
gldA	0.984153	0.998771	1	0.988609	1.01994	0.991761	1	0.989164	1.02417	0.992587
yeiI	1.12594	1.04663	1.03163	1.04275	1.06609	1.11589	1.07641	0.988064	1.01685	1.01128
yqjC	1.28691	1.14707	0.978086	1.15741	1.08364	1.17156	1.09258	1.05017	0.937036	1.00303
lldR	1.05162	1.00202	1.01165	0.977488	1.06825	0.959071	1.06716	0.904642	1.04689	0.997114
yibL	1.02066	1.01186	0.984339	0.994366	1.02952	0.983631	1.02075	0.978149	1.01049	0.993857
ygaZ	1.07733	1.04633	0.996724	1.06121	1.00456	1.14042	1.01043	1.08052	0.931424	1.00645
recN	0.88801	0.899008	1.10825	0.862573	1.05308	0.846742	1.04926	0.806574	1.24155	1.00302
yahC	0.929244	0.959044	1.016	0.938103	1.00084	0.926084	0.985358	0.949965	1.04627	0.994335
gltA	0.997851	1.01726	0.986895	1.00054	1.00417	0.995143	0.986182	1.0103	0.979451	0.99036
yjeQ	1.08189	1.00434	1.07002	0.977097	1.11289	0.970687	1.10603	0.859361	1.13367	1.00088
uup	0.98841	0.989962	1.00536	0.991783	0.998567	0.984198	0.994131	0.973142	1.0216	0.993065
yicC	1.00922	1.00638	1.00109	0.99791	1.02122	0.996321	1.0117	0.977832	1.00509	0.992666
yedF	1.19293	1.07739	1.01948	1.09151	1.07239	1.0961	1.0854	0.99301	0.998407	1.00902
yibA	1.03038	1.0141	0.990456	0.983929	1.04898	0.971389	1.03505	0.953006	1.02903	0.995635
sdhA	1.30467	1.15602	0.978884	1.16859	1.09758	1.16429	1.09283	1.04486	0.953656	0.998014
ycdM	1.10714	1.04256	1.02638	1.03315	1.05826	1.1538	1.06974	1.07509	1.00168	1.00422
tdcA	1.0767	1.06355	0.93182	1.05188	1.02623	1.04296	1.01999	1.03808	0.957046	0.988073
thiI	1.01033	1.03009	0.968791	1.02655	1.00451	1.01916	0.988577	1.00917	0.981211	0.989109
pinQ	1.01197	1.00252	1.00091	0.982779	1.03189	0.979574	1.02174	0.959473	1.02952	0.993877
dinB	0.836589	0.868394	1.08679	0.838969	1.00061	0.837389	0.993868	0.830926	1.15171	0.999379
pshM	1.03538	1.00955	1.01516	0.985347	1.06599	0.972756	1.05422	0.921681	1.0679	0.996867
modB	1.03603	1.03526	0.970437	1.03401	1.01261	1.03374	1.00013	1.02371	0.975735	0.987793
frwD	1.01736	1.01042	0.993623	1.00057	1.02736	0.996052	1.01378	0.968828	0.998105	0.994453
yjbF	1.00172	1.01432	0.976224	1.00695	1.00502	1.00155	1.00131	1.01011	0.9804	0.992351
intS	0.886831	0.886712	1.12892	0.853461	1.04394	0.841696	1.05149	0.785336	1.28898	1.00642
ydhZ	1.08964	1.02656	1.03341	1.00597	1.098	1.00151	1.09996	0.91735	1.08137	0.999734
ydeJ	0.997636	1.03797	0.943575	1.01452	1.00337	1.05989	0.976905	1.09793	0.912548	0.981289
bcr	0.959607	0.993373	0.988776	0.986612	0.986423	0.980952	0.97428	1.01126	1.00616	0.992
pntA	1.02477	1.03377	0.984753	1.02776	1.02508	1.01974	1.00707	1.00419	1.00501	0.99114
caiC	1.03729	1.03393	0.970947	1.01934	1.03939	1.02056	1.02196	1.02467	0.998301	0.990365
ldcA	1.32333	1.18249	0.942132	1.1748	1.10667	1.17624	1.10457	1.04999	0.919052	0.995816
caiE	0.9966	1.00527	0.999978	0.995229	1.00571	0.995487	0.998986	0.987643	1.01855	0.995541
ycaQ	1.12266	1.089	0.967935	1.08465	1.07181	1.07775	1.05131	1.01559	1.00048	0.989328
putA	0.998782	1.0006	1.0243	0.988635	1.04106	0.978625	1.01764	0.948004	1.08412	0.994271
recB	1.16415	1.08208	1.00924	1.08115	1.06333	1.10334	1.07891	1.01516	1.03178	1.01115
yfdH	1.07251	1.04375	0.99363	1.05627	1.00087	1.12961	1.00202	1.06448	0.929303	1.00558
ppiA	1.1696	1.10017	1.00018	1.08499	1.11109	1.07786	1.09565	1.00132	1.03824	0.99731
ygeX	1.03824	1.01085	0.996885	0.997607	1.05095	0.994927	1.03816	0.978168	1.02171	0.994551
sucA	0.798279	0.922202	0.945805	0.938327	0.866823	0.936251	0.851629	1.0883	0.888961	0.989261
ybaD	0.929684	0.934789	1.04658	0.929713	0.976884	1.03659	0.994556	1.02772	0.965862	1.01066
fliC	1.12299	1.02306	1.061	1.01132	1.0892	1.03372	1.0991	0.920371	1.05954	1.01404
mdoG	1.04964	1.02838	0.992632	1.01758	1.06178	1.00569	1.03988	0.9806	1.01899	0.99373
yhiL	1.09326	1.03806	1.02176	1.04775	1.02652	1.05887	1.04751	1.01674	1.00152	1.00995
yfcG	1.05883	1.02286	1.01903	1.02845	1.01661	1.10315	1.01871	1.02756	0.984213	1.00604
phoA	1.04958	1.01746	0.999388	1.00905	1.04461	1.00172	1.03034	0.96244	1.0225	0.994465
JW5495	0.974261	0.995023	1.00135	0.994423	0.996724	0.991158	0.988129	1.00399	1.01633	0.993892
flhB	1.07085	1.00471	1.04674	1.0023	1.038	1.03025	1.04898	0.956319	1.01264	1.01425
ydiJ	1.10598	1.09229	0.96034	1.06974	1.05545	1.06028	1.04362	1.03422	0.983457	0.989499
rep	1.1219	1.01987	1.07655	1.00969	1.09253	1.01553	1.11535	0.90456	1.09973	1.01441
yffH	1.01277	0.999983	1.03518	0.998531	1.01374	1.06523	1.0118	0.999133	1.02399	1.00722
xylE	1.01082	0.994944	1.02825	0.976341	1.04671	0.976227	1.0384	0.93039	1.07443	0.995052
ybiI	1.00749	1.02823	0.966927	1.03167	1.00618	1.02766	0.986297	1.04236	0.976316	0.988612
glgC	0.998754	1.00262	1.00482	1.01385	0.991771	1.03729	1.00053	1.02716	0.981671	1.00811
yfaL	0.984855	0.975066	1.04644	0.975433	0.996152	1.044	1.00269	0.991924	1.02474	1.01007
sdhD	1.11908	1.01548	1.07051	0.992589	1.1155	0.991072	1.12784	0.86206	1.11864	1.00914
lysS	0.979743	0.984011	1.04115	0.951834	1.04922	0.934323	1.04114	0.914742	1.10186	0.997726
surE	0.838095	0.89713	1.02349	0.889416	0.951456	0.891626	0.941402	0.941112	1.04735	0.991098
csgA	1.02227	1.00301	1.01379	1.01442	0.997333	1.01917	1.00333	1.00831	1.00056	1.00806
glgA	0.96871	0.997951	0.984929	0.997461	0.995189	0.99423	0.980551	1.01699	1.01295	0.993206
allC	1.087	1.10487	0.912089	1.10148	1.01177	1.10471	0.970203	1.14512	0.857406	0.977647
ptsA	1.16311	1.09647	0.975584	1.08578	1.08721	1.07568	1.07143	1.00784	0.986551	0.992829
ycgG	1.20298	1.1205	0.997487	1.10451	1.1074	1.10537	1.10764	1.00761	1.04108	0.997371
ymfG	0.997225	1.00346	0.978344	1.00728	0.994339	1.01107	0.984441	1.01632	0.970617	0.990378
yibH	1.03723	1.02037	0.983544	0.993389	1.03523	0.985152	1.0271	0.965028	0.997904	0.997395
tdk	1.02081	1.01542	0.972331	1.00585	1.01029	1.00305	1.00632	0.993154	0.972497	0.99525
cafA	1.01199	1.02821	0.968727	1.02384	1.00895	1.01744	0.996255	1.02894	0.974108	0.990562
ygcM	1.01246	0.997142	1.02214	1.01166	0.992948	1.01824	1.0058	1.00569	1.00213	1.00683
yfgF	1.10779	1.05259	1.02107	1.05496	1.04242	1.1262	1.04161	1.02799	1.00138	1.00566
yrbI	1.04865	1.03126	0.974459	1.01832	1.03785	1.01719	1.02475	1.01319	0.990563	0.993755
yqjE	1.0075	1.01523	1.00461	1.00462	1.01182	1.0026	1.01018	0.99234	1.046	0.9956
ybjQ	1.05988	1.07904	0.918112	1.11047	0.946472	1.23877	0.934584	1.28883	0.770327	0.9902
yahO	0.991096	0.968098	1.05529	0.968454	1.01	1.00485	1.02338	0.968341	1.03346	1.01235
sufB	1.09871	1.13234	0.875199	1.15535	0.994682	1.141	0.96173	1.19626	0.845227	0.97772
lpdA	1.08708	0.970703	1.11399	0.942299	1.11192	0.93789	1.13719	0.80442	1.15665	1.01891
xerC	0.905147	0.989215	0.912106	1.01531	0.904402	1.01659	0.883126	1.10918	0.844222	0.983447
yddR	0.844697	0.920702	0.987414	0.92579	0.922917	0.917746	0.911271	1.00388	0.979647	0.989054
yhiP	0.978187	0.987178	0.97042	0.983206	0.981546	0.984803	0.976339	1.03319	0.971165	0.991884
yaaV	1.01193	0.993301	1.03578	0.972756	1.05263	0.959083	1.04289	0.923577	1.09732	0.997498
ynfJ	0.959982	0.97871	1.00188	0.967869	0.990706	0.965196	0.983923	0.987098	1.04313	0.994052
yejK	1.01976	1.02447	0.98632	1.03986	0.993494	1.05682	1.0021	1.06185	0.949093	1.00615
rfbB	0.991119	0.985945	1.0121	0.993282	0.97833	1.00176	0.991467	0.988538	0.979762	1.01054
citE	1.05954	1.03067	0.989793	1.02434	1.04918	1.0194	1.03313	0.987247	1.02696	0.994765
radA	0.94569	0.992709	0.977204	0.974665	0.96929	0.964075	0.960594	1.0155	0.993958	0.991448
ydeM	1.14952	1.0412	1.04903	1.03826	1.09494	1.03836	1.10278	0.92204	1.07637	1.01192
JW5719	1.03857	1.02094	0.999109	1.00726	1.04437	0.999864	1.03861	0.969313	1.01023	0.994517
ycjJ	1.08278	1.03726	1.02316	1.04409	1.02855	1.05219	1.04259	0.99474	1.0494	1.00982
yhaO	1.13714	1.11399	0.962269	1.09379	1.05977	1.07721	1.04187	1.03803	0.968309	0.989761
ompX	1.01407	1.00268	0.998617	1.01214	0.994704	1.01911	1.00182	1.01006	0.967855	1.0068
ksgA	1.01535	1.01706	0.999599	1.00983	1.0169	1.01179	1.00467	0.998233	1.02687	0.995254
glvC	1.00002	1.00467	0.987872	1.00311	1.00347	1.00268	0.989886	1.01731	0.975735	0.993446
ybdM	1.18075	1.16715	0.906344	1.15797	1.05426	1.15402	1.03313	1.12854	0.90582	0.985042
yeiC	1.17307	1.11401	0.979297	1.10208	1.06886	1.09149	1.05929	1.05129	1.01233	0.990069
garK	1.01993	1.01235	0.987942	1.00659	1.01502	1.0007	1.01193	1.00573	0.989573	0.994881
sspB	1.1483	1.13805	0.928541	1.1169	1.05756	1.12051	1.03547	1.08343	0.956283	0.986899
ydjG	1.14267	1.06956	0.999932	1.08232	1.05067	1.09645	1.06008	1.02907	0.995565	1.00897
ybjO	1.04183	1.00638	1.01162	1.02278	1.00447	1.02696	1.01259	0.991386	0.976606	1.00684
hycE	0.887917	0.920073	1.02359	0.904589	0.984959	0.893284	0.980744	0.912813	1.05675	0.99556
ssuE	0.907501	0.956379	1.00049	0.954652	0.957142	0.962205	0.953816	1.00565	1.01281	0.988679
gor	1.19853	1.12582	0.928906	1.15003	1.00616	1.16716	1.0184	1.14599	0.864327	1.00384
phoE	1.02176	1.01021	1.02389	0.988924	1.04472	0.977776	1.02852	0.941333	1.06899	0.996811
ydcI	1.14054	1.08301	1.00541	1.07144	1.07775	1.06412	1.06245	1.00101	1.05463	0.993682
JW5194	0.976513	1.01379	0.957603	1.0195	0.993734	1.0083	0.970045	1.04899	0.945702	0.98837
yffB	0.762468	0.882794	0.991899	0.887693	0.880292	0.891455	0.870917	1.03948	0.989072	0.992539
flgD	1.13928	1.04553	1.04845	1.01579	1.10076	1.00837	1.12483	0.875463	1.10882	1.01106
ybiR	1.03353	1.05692	0.9481	1.05297	1.01111	1.05221	0.993025	1.08192	0.934345	0.985171
yhcS	1.01819	1.00665	1.00613	1.00773	0.988536	1.03254	1.00057	1.01658	1.0066	1.00435
cysN	1.00641	0.99698	1.00565	0.989073	1.00884	0.992829	1.00795	0.972734	1.01301	0.996909
ybdL	1.02035	1.02255	0.975856	1.01347	1.00767	1.00982	1.00502	1.02247	0.979313	0.993088
nhoA	1.08475	1.02693	1.01272	1.03802	1.01541	1.05627	1.03654	1.01222	1.00639	1.00881
ybjH	1.21912	1.17486	0.931911	1.17911	1.07094	1.16626	1.05101	1.10324	0.927539	0.98686
yfiC	1.02666	0.958906	1.11571	0.93306	1.08564	0.988559	1.09838	0.851196	1.1677	1.01704
cueR	1.09434	1.04029	1.01446	1.04165	1.03828	1.06111	1.05195	1.00464	1.00307	1.00966
secG	1.2414	1.15474	0.900556	1.19134	1.01894	1.22138	1.01311	1.17552	0.79912	0.997267
ybhM	0.857986	0.961592	0.923775	0.9571	0.916534	1.05498	0.886887	1.17831	0.812958	0.980736
potC	1.13091	1.08391	0.959953	1.10394	0.995204	1.12519	1.01363	1.09821	0.90521	1.00603
ydjN	0.961577	0.958543	1.03875	0.933554	1.0339	0.926814	1.02822	0.900239	1.10248	0.996486
yihW	1.18387	1.12246	0.952087	1.11207	1.08553	1.09558	1.06301	1.02567	0.949912	0.993327
uvrA	1.0373	1.00841	1.00865	1.01965	1.00839	1.02705	1.02278	0.99755	0.983051	1.00927
fpr	0.930311	0.975257	0.991779	0.961311	0.992566	0.949651	0.974791	0.970535	1.01719	0.996055
fliR	1.15282	1.04522	1.04759	1.03921	1.09954	1.03576	1.10661	0.91751	1.11205	1.00982
idnO	1.09437	1.02664	1.02346	1.03014	1.0234	1.04182	1.04138	0.982875	0.99105	1.01003
yfeT	1.05778	1.03536	1.00015	1.03931	1.01123	1.10765	1.00969	1.0415	0.958293	1.00353
chaC	1.0224	1.02284	0.986561	1.01363	1.01316	1.00901	1.00786	1.00904	0.980379	0.99342
garL	0.998626	1.02341	0.968842	1.02233	0.998666	1.02009	0.985795	1.06058	0.971468	0.989672
napD	1.07746	1.06331	0.962858	1.04811	1.04696	1.04403	1.03346	1.00937	0.983593	0.992487
tdcC	0.988421	0.998748	0.985427	0.990743	0.991012	0.988189	0.990291	1.0029	0.980654	0.99429
yghE	1.00477	1.01742	0.985576	1.00897	1	1.00687	0.994739	1.02214	0.995102	0.994404
pbpG	0.985141	0.984455	0.994329	0.988379	0.99131	0.986894	0.984644	1.006	0.991408	0.994468
yedV	1.19158	1.12737	0.946735	1.09817	1.07692	1.09944	1.06411	1.0613	0.957449	0.991685
ydfI	1.17574	1.09852	0.980577	1.11106	1.0517	1.1243	1.06438	1.0594	0.948553	1.00619
ycdN	1.05013	1.01346	1.03543	1.01538	1.03477	1.08445	1.03466	1.00175	1.01619	1.00794
dppD	0.930524	0.987775	0.963014	0.988938	0.954793	0.98608	0.934607	1.03684	0.936398	0.987836
yegB	1.18623	1.12625	0.972013	1.09508	1.09565	1.15561	1.06512	1.0444	0.954767	0.989347
ybhE	1.16555	1.09291	1.00519	1.09438	1.06009	1.11886	1.06336	1.05946	0.980099	1.00281
yhhS	1.0195	1.04313	0.958408	1.04266	1.00302	1.03644	0.987916	1.07037	0.951242	0.985954
agaA	1.09977	1.05548	1.00652	1.03495	1.06975	1.02705	1.05713	0.970797	1.03059	0.99524
ccmB	1.08953	1.0807	0.972057	1.06819	1.04173	1.05963	1.01647	1.03354	0.997898	0.989947
yfbL	0.808537	0.917219	0.986961	0.925616	0.887622	0.987157	0.868638	1.08844	0.933107	0.985574
ykfA	0.817156	0.862287	1.09394	0.832529	0.995513	0.821608	0.997737	0.838455	1.20405	1.00133
ubiF	1.06277	1.02781	1.00062	1.03466	1.00273	1.04052	1.01058	1.00233	0.960358	1.00495
trpB	1.07118	1.04506	0.975369	1.02602	1.0567	1.02332	1.05275	0.989707	1.0144	0.996327
wecF	1.09582	1.00902	1.07923	0.992131	1.10641	0.98539	1.12125	0.884295	1.14527	1.01208
ydjO	1.10822	1.03608	1.01785	1.01743	1.07866	1.00938	1.07116	0.939819	1.05375	0.998386
ampG	1.16521	1.13841	0.970853	1.09998	1.07575	1.09684	1.06353	1.06775	0.999825	0.992144
ugpC	1.02508	0.99953	0.998972	1.01049	1.00064	1.02407	1.0083	1.00533	0.977313	1.00451
araF	0.926799	0.9133	1.11531	0.884622	1.05733	0.868757	1.05756	0.809172	1.23557	1.00609
intQ	1.1965	1.13699	0.941449	1.15175	1.04351	1.15947	1.04513	1.13503	0.910837	1.00169
ydjX	1.00922	1.00061	0.994971	1.0131	0.986174	1.02681	0.999725	1.03011	0.962563	1.00649
ybiS	1.06932	1.03353	0.992558	1.05373	1.00123	1.0608	1.01097	1.03382	0.955127	1.00606
ymfJ	1.24101	1.14824	0.953428	1.12814	1.09006	1.12796	1.08287	1.05923	0.974499	0.994362
(dgoA)	1.10248	1.0429	1.03753	1.02512	1.09567	1.02047	1.09471	0.951359	1.1124	1.00318
(ybeM)	1.11833	1.07857	0.971436	1.09241	1.02639	1.10308	1.03704	1.08635	0.938142	1.00525
ymgE	1.17732	1.10476	0.948548	1.09212	1.08101	1.08706	1.07186	1.02596	0.947068	0.994162
yeiU	1.01677	0.993764	1.02472	0.965576	1.06182	0.958292	1.06299	0.910892	1.0704	0.999906
paaJ	0.962612	0.967132	1.02972	0.953414	1.01028	0.95139	1.00843	0.953063	1.08788	0.996353
acnB	0.932733	0.909136	1.12076	0.87423	1.0601	0.864389	1.06858	0.790437	1.23653	1.0098
(wbbL)	0.965698	0.962663	1.04579	0.949037	1.01663	1.05118	1.0184	1.01974	0.999818	1.00473
tdh	1.04418	1.05016	0.941949	1.04607	1.00648	1.04388	0.991498	1.06279	0.941665	0.98841
umuD	1.22951	1.13022	0.959689	1.13465	1.07254	1.15043	1.07636	1.06205	0.917536	1.00118
ybdK	0.981236	0.981997	1.01063	0.991878	0.964267	1.01734	0.973115	1.03799	0.938846	1.00633
yhcH	1.10098	1.04125	1.00494	1.05149	1.02723	1.06429	1.03771	1.02731	1.00007	1.00931
cysM	0.993188	0.979468	1.02152	0.983136	0.983997	0.988917	0.999045	0.987727	0.98463	1.00932
fucK	0.990383	1.00637	0.99245	1.00211	0.995888	1.00427	0.994656	1.01768	1.0072	0.995433
sufC	1.0207	1.0191	1.00112	1.01139	1.03377	1.00085	1.02383	0.97964	1.02159	0.996052
ppiC	0.968497	0.984988	0.99825	0.986524	0.995191	0.978805	0.98581	0.996524	0.985355	0.995492
yfcH	1.00592	1.004	0.999634	1.00996	0.988777	1.12772	0.988955	1.11867	0.912111	1.00241
pheP	0.988541	1.00674	0.989437	0.998804	0.988176	0.992359	0.983381	1.00373	0.981295	0.992468
ycjG	0.929837	0.93709	1.05354	0.937993	0.961775	1.00586	0.972966	0.970733	0.999735	1.01145
rnt	0.93804	0.983298	0.962322	0.97433	0.953534	0.977807	0.947373	1.03392	0.923788	0.988848
celB	1.06396	1.02837	1.00555	1.01527	1.05425	1.01687	1.04819	0.96988	1.04275	0.996421
ydbK	1.03186	1.0416	0.965089	1.06221	0.955822	1.0754	0.971404	1.10474	0.923346	1.00484
ccmH	1.02973	1.02279	1.00096	1.01643	1.0299	1.01387	1.02322	0.991586	1.0324	0.995117
ydcW	1.09712	1.03544	1.03426	1.01393	1.08701	1.00761	1.08237	0.921574	1.07775	1.00222
cobC	1.06904	1.09498	0.925891	1.07671	1.007	1.06892	0.998107	1.07933	0.924991	0.986572
ygjJ	0.983403	1.01752	0.96756	1.01187	0.981308	1.01715	0.97665	1.05372	0.989363	0.990433
yddU	1.08098	1.02918	1.02735	1.0324	1.02718	1.0426	1.05222	0.991513	1.02378	1.00886
(arpB)	1.03631	0.969604	1.10588	0.947846	1.08851	0.947718	1.11367	0.855175	1.18118	1.01602
fepE	1.10202	1.0413	1.01162	1.02612	1.08167	1.0251	1.07435	0.966559	1.05702	0.998136
JW0488	0.978024	1.02876	0.941372	1.02333	0.961374	1.01682	0.950287	1.07945	0.947142	0.986042
yfaQ	1.07372	1.05393	0.979569	1.03594	1.04247	1.03678	1.03013	1.01683	0.987342	0.99256
sugE	1.09239	1.03691	1.02513	1.02265	1.08291	1.01234	1.07554	0.934079	1.04448	0.998896
rffH	1.19634	1.09666	1.0002	1.08119	1.10018	1.1068	1.09386	1.0143	1.0003	1.00156
yafO	0.816343	0.854542	1.12364	0.826587	1.0208	0.816751	1.01869	0.808359	1.23812	1.0076
ydaG	1.15604	1.08656	0.99906	1.08661	1.06098	1.09336	1.07066	1.01041	1.00875	1.00607
tatD	0.97965	1.01442	0.962771	1.02125	0.976218	1.0162	0.958812	1.05514	0.946099	0.987628
rfaP	1.1034	1.0441	1.00594	1.05482	1.04372	1.07134	1.04579	1.02442	0.993806	1.0069
znuB	0.985676	1.01264	0.955194	1.01898	0.973898	1.0118	0.959873	1.04755	0.931909	0.987731
(ilvG)	1.00608	0.995413	1.00527	0.981809	1.02889	0.976424	1.02938	0.96876	1.01213	0.997411
ycjS	0.99785	0.989798	1.01423	0.994339	0.980577	1.01121	0.984185	1.01573	0.949652	1.00514
nifU	0.938245	0.903493	1.14397	0.874939	1.06614	0.875068	1.08106	0.812933	1.3054	1.01082
yceE	1.0854	1.08679	0.930237	1.09044	1.01035	1.09265	0.995653	1.09619	0.914641	0.984642
ccmD	1.00628	1.00841	0.996297	1.01966	0.976257	1.0255	0.983483	1.03574	0.978683	1.00626
yjgN	1.03753	1.03647	0.971506	1.03472	1.00754	1.03682	0.999479	1.03285	0.972179	0.99021
glnP	0.999194	1.00825	0.973926	1.03042	0.941347	1.03822	0.955376	1.06568	0.900941	1.00714
ydgR	0.896194	0.945077	1.00937	0.93474	0.976674	0.942319	0.955003	0.996216	0.988525	0.99213
guaB	1.1935	1.10533	1.00319	1.1102	1.06079	1.11819	1.07082	1.03038	1.0322	1.00278
sgaE	0.991702	0.989145	1.00861	0.984005	1.02092	0.981896	1.01388	0.981099	1.0306	0.997738
oppC	0.904647	0.951092	1.00442	0.946002	0.973236	0.942515	0.965125	0.996269	1.0328	0.993198
ygcK	1.00224	0.979974	1.04007	0.985427	1.00348	0.995023	1.02443	0.966455	1.04045	1.0117
yfhA	1.0559	0.969377	1.10683	0.950947	1.09306	0.950468	1.10537	0.840704	1.15806	1.01591
xerD	1.25464	1.15064	0.957348	1.16461	1.09047	1.15918	1.07581	1.06017	0.936575	0.994897
cspC	0.914056	0.97385	0.981915	0.976084	0.956679	0.973973	0.937703	1.03295	0.988581	0.989175
yfcC	1.02396	1.02119	0.991438	1.03532	0.981063	1.10158	0.972541	1.06584	0.911398	1.00237
yfhL	1.16866	1.13093	0.966084	1.10804	1.07937	1.10504	1.07071	1.04265	0.999137	0.995666
mtlD	0.975677	0.978737	0.998841	0.975726	1.00799	0.96579	0.999484	0.969307	0.984787	0.998469
etp	0.998603	1.00183	0.983198	1.02307	0.965076	1.03539	0.98125	1.05563	0.937919	1.00652
yadH	0.915491	0.929386	1.07896	0.905632	1.02775	0.895578	1.01936	0.86254	1.17238	1.00045
hyfJ	1.03673	1.02824	0.980386	1.02991	1.02387	1.02634	1.01002	1.01342	0.972097	0.993355
yohJ	0.993949	0.979109	1.03903	0.967787	1.00992	1.02107	1.01487	0.994839	1.01236	1.00813
yeiR	1.03646	1.01961	1.00735	1.0243	1.00594	1.09388	1.00235	1.03831	0.95958	1.00261
sieB	1.05096	1.04642	0.982085	1.04196	1.0261	1.04146	1.01163	1.03206	0.997017	0.991374
ymgD	1.04574	1.02684	1.00885	1.03063	1.0167	1.03717	1.02508	1.02309	1.02871	1.00623
ybcS	1.01318	1.00559	0.995304	1.01544	0.991521	1.02183	0.998464	1.02012	0.973849	1.00405
sdhC	1.12066	1.0952	0.939467	1.078	1.05183	1.06797	1.03814	1.03312	0.935161	0.991834
yfeO	0.994961	0.939177	1.13264	0.918325	1.07033	0.974742	1.08294	0.849693	1.17246	1.01733
intE	1.08318	1.04355	1.00587	1.05458	1.02288	1.05432	1.02419	1.01089	0.977536	1.00623
wzxE	0.973303	0.929647	1.11778	0.900198	1.07764	0.895403	1.08816	0.819581	1.23513	1.0099
envR	1.06823	1.03034	1.00182	1.03904	1.01209	1.04705	1.02231	1.02367	0.976731	1.00595
astD	1.15153	1.08133	0.988	1.08617	1.04976	1.09463	1.05925	1.02537	0.966125	1.00642
yfdW	1.00132	0.983507	1.04213	0.985602	1.00341	1.00645	1.01083	0.996837	1.0145	1.00772
frvR	1.00189	0.996946	1.02189	0.981361	1.02457	0.979564	1.02369	0.961844	1.0386	0.996788
dcyD	1.0563	1.02353	1.01398	1.0028	1.05891	0.996359	1.04996	0.937564	1.03917	0.99883
ybfK	1.16339	1.12317	0.926082	1.1593	1.00009	1.17351	1.00604	1.15046	0.855519	1.00103
iciA	0.902656	0.950203	1.00951	0.945117	0.966022	0.93803	0.959274	0.96829	1.02415	0.994228
(ycdN)	1.08865	1.0443	1.00744	1.04744	1.02104	1.06188	1.03173	1.02191	1.00013	1.00644
yheV	0.96929	0.982241	1.02047	0.993249	0.974366	1.00416	0.986481	1.0237	1.01223	1.00775
dsdC	1.08273	1.08279	0.928704	1.08592	1.01293	1.07681	0.993112	1.10392	0.923097	0.986076
ydjH	0.992939	0.995487	1.01182	0.988429	1.01846	0.990361	1.01861	0.973662	1.03892	0.996593
ybjN	1.00933	0.956624	1.09655	0.949032	1.05356	0.948882	1.08062	0.860129	1.13262	1.01976
yjjX	1.1668	1.08336	1.00434	1.08137	1.08539	1.08482	1.08867	1.00737	1.02973	1.00509
eutR	1.02304	1.00411	1.01772	1.00444	1.00276	1.00303	1.01252	0.999273	1.02255	1.00712
atpH	1.02927	1.0054	1.01194	1.00912	1.00769	1.02235	1.01909	0.960102	0.982261	1.00658
ylbA	1.00936	1.02436	0.969266	1.02998	1.00066	1.02614	0.983925	1.03439	0.955032	0.990996
yfbN	1.07534	1.02287	1.01738	1.02484	1.02668	1.03022	1.04817	0.97718	1.00325	1.00874
kefA	1.02896	1.00246	1.00215	0.989536	1.04215	0.989045	1.04089	0.967505	1.02379	0.998324
tolB	1.14658	1.05076	1.03215	1.04267	1.06997	1.05582	1.08406	0.954818	1.03741	1.00724
intB	1.14886	1.05607	1.02873	1.05041	1.07812	1.04955	1.09454	0.951818	1.02138	1.00632
rarD	0.979219	0.979888	1.0116	0.967328	1.02631	0.960292	1.01996	0.939848	1.03977	0.998871
yjeI	1.10253	1.02209	1.04307	1.00815	1.09129	1.00215	1.09276	0.907551	1.07009	1.00384
galU	1.07626	0.988081	1.08261	0.971577	1.08852	0.969846	1.10243	0.856098	1.12411	1.01441
yicN	0.941065	0.96011	1.00502	0.95269	0.989647	0.949137	0.985911	0.95516	1.01616	0.996997
uxuA	0.994083	0.990737	1.0136	0.9956	0.992049	1.00077	0.997689	0.993612	0.999959	1.00601
yegT	1.06359	1.02678	1.02576	1.02918	1.00678	1.03833	1.02713	0.98977	1.0543	1.00618
yqiK	1.08165	1.08289	0.938907	1.0758	1.02408	1.06923	1.00959	1.05999	0.931468	0.988
surA	0.991425	0.987345	1.01595	0.980383	1.01505	0.977075	1.01127	0.965613	1.04504	0.997581
napC	0.96591	0.999018	0.966858	0.999766	0.978327	1.00229	0.966145	1.03868	0.951402	0.989615
yljA	1.07995	1.07743	0.939274	1.1049	0.96068	1.1392	0.961122	1.18295	0.845391	0.998909
upp	1.15533	1.08128	0.997413	1.08865	1.05286	1.09727	1.06181	1.03387	0.999119	1.00443
hypD	0.956207	0.962313	1.04937	0.944157	1.03871	0.937929	1.03175	0.906864	1.1404	0.999504
yggP	0.97784	1.0047	0.970312	1.0027	0.984247	1.00314	0.974649	1.0381	0.971641	0.992092
cobB	0.868836	0.912786	1.01736	0.916054	0.933654	1.01884	0.938332	1.06027	0.892973	1.00483
csgE	1.02142	1.00909	1.0153	0.998	1.02461	0.988035	1.0168	0.947951	1.02734	0.997432
yjhQ	1.0452	1.03256	0.992018	1.04009	0.996157	1.04354	1.00939	1.01979	0.961369	1.00545
hyfF	1.15627	1.13274	0.929775	1.13754	1.05616	1.13324	1.03032	1.09885	0.930935	0.987194
fdx	1.13933	1.0571	1.01554	1.05054	1.06232	1.06181	1.08222	0.976709	1.01861	1.00746
ybeD	1.03239	1.0157	0.99672	1.02434	0.987853	1.03153	0.996716	1.01384	0.947987	1.00331
yegE	0.909448	0.922378	1.05752	0.928123	0.958492	0.990006	0.966233	0.963633	1.00095	1.01252
yafC	0.984934	0.983947	1.03256	0.955426	1.03684	0.943289	1.02536	0.918491	1.09238	0.999953
yjiW	0.897628	0.990641	0.906021	1.01121	0.886342	1.02839	0.871878	1.16291	0.811753	0.987821
envZ	0.970136	0.919259	1.12793	0.886239	1.07747	0.879537	1.08927	0.803521	1.2432	1.0115
yaiS	1.02846	1.01719	0.999138	1.02623	1.00676	1.02981	1.01343	1.00905	0.998006	1.00416
JW5203	0.926262	1.01459	0.897448	1.03819	0.902676	1.04694	0.88479	1.16624	0.816489	0.985506
yagP	0.990004	0.932442	1.14032	0.910256	1.06102	0.92418	1.08058	0.844209	1.18607	1.01797
yedA	1.03943	1.02484	0.992221	1.04026	0.976717	1.06904	0.982116	1.08377	0.917708	1.00261
JW5064	1.03165	0.997288	1.0381	0.99513	1.02739	0.999792	1.04745	0.955762	1.05452	1.01139
yqaD	1.12441	1.05152	1.00443	1.03909	1.07959	1.0288	1.07266	0.966109	1.02519	0.999258
gshA	1.01262	1.00496	1.00053	0.997682	1.01981	0.992693	1.02098	0.964923	1.01942	0.998204
recC	1.03457	0.969987	1.10394	0.952703	1.07574	0.954334	1.10131	0.853229	1.16832	1.0151
purL	1.09715	1.02499	1.05422	1.00103	1.08736	0.998529	1.09874	0.899134	1.11052	1.01227
yraP	1.19351	1.11963	0.964742	1.12351	1.07475	1.11559	1.0578	1.03891	0.946462	0.991635
ymfQ	1.03715	1.07269	0.909918	1.0827	0.961922	1.08433	0.934864	1.14468	0.863089	0.980736
ygfS	1.17201	1.07854	1.00608	1.07214	1.09352	1.07421	1.09157	0.978097	1.00303	1.0018
ybjR	0.881681	0.98816	0.909725	0.995121	0.888983	1.05472	0.874672	1.20338	0.809437	0.985627
nrfF	0.983918	0.990233	1.00445	0.978365	1.01676	0.969926	1.00531	0.955008	1.01885	0.998831
yqjA	1.11729	1.13339	0.890822	1.15335	0.996098	1.15518	0.972597	1.18649	0.857561	0.980293
yfcL	1.02267	1.01895	0.98896	1.00993	1.02008	1.01358	1.01334	1.01538	1.00042	0.996201
melA	1.11464	1.03547	1.03767	1.03201	1.07466	1.03345	1.0894	0.961662	1.05929	1.00757
wcaL	1.02851	1.033	0.988591	1.02923	1.01252	1.02105	1.00486	1.02852	1.01243	0.994087
phnB	1.04495	1.02098	0.989638	1.02299	1.00387	1.03995	1.00918	1.02031	0.958649	1.00537
yidS	0.973694	0.971734	1.02633	0.980778	0.989647	0.985821	1.00391	0.9837	1.00816	1.00922
malY	0.792431	0.851081	1.08072	0.832087	0.955683	0.825734	0.959796	0.86216	1.16564	0.999792
araE	1.00475	1.00068	1.01077	0.983156	1.02653	0.996389	1.02379	0.974666	1.02788	0.997604
yhjG	1.00449	1.00472	0.997523	1.00363	0.99533	1.01258	0.999659	1.01648	0.978864	1.00233
htrC	0.996444	1.03209	0.914162	1.04032	0.953832	1.04908	0.943476	1.10126	0.877305	0.984741
yfbR	1.07366	1.04924	0.986176	1.05196	1.01155	1.06961	1.01805	1.05682	0.9703	1.00408
ybgE	1.16982	1.10873	0.977568	1.12721	1.04984	1.13904	1.0537	1.09043	0.991065	1.00069
JW5474	1.17094	1.08807	1.01826	1.08155	1.08555	1.08389	1.08407	0.998837	1.05022	0.99996
ecnA	1.12923	1.03799	1.03883	1.02826	1.0914	1.02129	1.09895	0.917769	1.05406	1.00819
ssuB	1.04956	1.07309	0.931634	1.08764	0.976117	1.09986	0.954818	1.13346	0.892873	0.980147
yggH	1.11348	1.11763	0.91434	1.11656	1.01568	1.11041	0.996647	1.12263	0.903297	0.984065
yggU	0.966754	0.95746	1.05087	0.958482	0.993484	0.966718	1.01332	0.962485	1.04395	1.01402
aldB	1.02758	1.02428	0.970278	1.02652	1.00849	1.02445	1.00035	1.02317	0.969435	0.99258
cusA	0.939338	1.00535	0.934761	1.00868	0.929261	1.00898	0.92032	1.10806	0.88603	0.985136
lepA	1.00273	0.999896	1.01181	0.992249	1.02331	0.993656	1.01495	0.950926	1.02682	0.997949
yadM	0.977922	0.984716	1.02009	0.985035	1.00229	0.987694	0.993162	0.968424	1.05158	0.996403
ycbC	1.02212	1.00711	0.996942	1.01417	1.01497	1.01725	1.01407	0.999499	0.963812	1.00468
asmA	1.23052	1.14687	0.945195	1.16092	1.04039	1.17019	1.04482	1.12383	0.894224	0.997777
tsr	1.06284	1.04376	0.975937	1.04939	1.00189	1.0635	1.00916	1.06001	0.927169	1.00617
dapF	1.20138	1.09981	1.00232	1.11674	1.06193	1.11794	1.06192	1.02887	1.00662	1.00158
yahE	0.962226	0.948003	1.09007	0.934871	1.05664	0.923016	1.05287	0.863244	1.20504	1.00338
ypdI	1.06534	1.03565	1.02229	1.039	1.04971	1.05812	1.05178	0.997484	1.0233	1.0063
mdoB	0.963122	0.984813	0.99045	0.988965	0.986629	0.986366	0.975456	1.00892	0.989573	0.994412
ynfN	1.00931	0.998663	0.993754	1.00209	0.981753	1.01238	0.991248	1.00474	0.962447	1.00472
yniA	1.13947	1.09593	0.972591	1.08397	1.07591	1.08277	1.06641	1.02552	0.971609	0.995331
mppA	0.99608	0.980577	1.02274	0.974339	1.03172	0.972659	1.02373	0.948781	1.06998	0.996693
pykA	0.952357	1.01769	0.9328	1.01476	0.953105	1.01375	0.933239	1.09193	0.916954	0.988171
dacA	0.985305	1.00683	0.967596	0.999189	0.987088	1.0067	0.980975	1.02979	0.936897	0.991533
mhpD	1.08802	1.07163	0.960189	1.08819	0.987253	1.10761	1.00411	1.10117	0.916342	1.00338
yadD	1.15184	1.08739	0.995671	1.08037	1.08406	1.07344	1.07772	1.00184	1.0073	0.998638
flgK	1.23404	1.13365	0.963111	1.13719	1.06926	1.14009	1.07182	1.03364	0.921873	0.99848
ilvE	1.10592	1.06699	0.960107	1.06405	1.05631	1.06275	1.04227	1.03745	0.953219	0.992931
hydN	1.02294	1.01309	0.966916	1.01753	0.995727	1.02126	0.99061	1.01789	0.936779	0.991529
aspC	1.02487	0.986362	1.03033	0.995044	1.0215	1.00395	1.03169	0.969073	1.01581	1.00889
fliY	1.09238	1.05663	0.954973	1.0795	0.991765	1.10108	0.995854	1.09022	0.893409	1.00345
yeaD	0.995436	0.991633	1.01897	0.986894	1.02135	0.985092	1.00911	0.950928	1.03186	0.997629
dnaK	0.871349	0.874694	1.10752	0.847191	1.03046	0.849437	1.0302	0.81323	1.2499	1.00716
gsk	1.05394	1.00224	1.03353	1.00334	1.02908	1.00934	1.04918	0.957335	1.02731	1.00994
flgJ	1.1507	1.05847	1.03839	1.04483	1.07413	1.04358	1.08036	0.927946	1.05409	1.00601
yrhA	1.08683	1.0417	1.00032	1.04669	1.02288	1.05529	1.04012	1.02356	0.985174	1.00568
wecB	1.07426	0.993495	1.06285	0.974442	1.09235	0.985222	1.10488	0.890542	1.12221	1.01027
icc	1.01771	1.01058	1.01238	1.00276	1.02623	0.99579	1.01545	0.98171	1.04395	0.997911
htgA	1.04508	1.00783	1.03107	1.00889	1.01889	1.01747	1.03171	0.976509	1.02749	1.0081
yqeA	1.00483	1.01397	0.983067	1.0288	0.972037	1.03732	0.978791	1.05648	0.964634	1.00465
ego	0.928734	0.940962	1.03666	0.950954	0.950338	0.963495	0.97355	0.975154	1.03598	1.01389
gspL	1.10218	1.03931	1.00952	1.04659	1.0367	1.05632	1.05324	0.990724	1.00152	1.00747
yihU	1.05544	1.02814	0.996221	1.02713	0.995955	1.0362	1.00608	1.00002	0.95342	1.00222
ycfM	1.07074	1.00728	1.06925	0.997533	1.08092	0.991979	1.09076	0.906211	1.14792	1.01126
cyoD	1.0527	1.02372	1.00793	1.01066	1.04447	1.00049	1.04492	0.963733	1.03333	0.997652
uvrY	1.19587	1.12904	0.972463	1.11879	1.08346	1.12351	1.06856	1.05801	1.00671	0.998148
gshB	1.11779	1.05054	1.00602	1.03985	1.04438	1.04524	1.05862	0.991963	1.01842	1.00872
tauC	1.06674	1.01368	1.01521	1.02336	1.025	1.02535	1.03625	0.977977	0.995981	1.00724
yqiC	1.02269	0.99552	1.02152	0.994156	1.00642	0.998263	1.01857	0.969828	1.00227	1.00783
lysU	1.06549	1.02997	1.01365	1.02317	1.04536	1.01313	1.03663	0.969878	1.03803	0.996466
hemE	1.09785	1.03062	1.04413	1.01508	1.08259	1.01153	1.08713	0.947257	1.10769	1.00519
ynbE	1.0523	1.04809	0.973892	1.04787	1.00981	1.04883	1.00334	1.03507	0.976596	0.990035
znuA	1.12996	1.06304	1.01274	1.04335	1.07198	1.0373	1.07238	0.975517	1.05131	1.00037
hslJ	1.19871	1.13427	0.94917	1.1405	1.07522	1.15235	1.06149	1.09704	0.949069	0.990669
avtA	0.990901	0.996928	0.998341	1.005	0.97596	1.01049	0.98887	1.02925	0.975357	1.00458
yieK	1.09202	1.0446	1.01002	1.04812	1.03232	1.05482	1.05065	1.01374	1.00777	1.00584
speF	1.04475	1.024	1.00519	1.03424	0.999014	1.04367	1.00548	1.02176	0.997033	1.00228
ygbK	1.1002	1.05752	0.981289	1.06231	1.0633	1.05899	1.04448	1.01032	0.976094	0.994383
mmuM	1.00285	1.00638	0.99726	1.00806	0.989552	1.01247	0.998009	1.02539	0.997313	1.00203
guaD	1.03521	0.972389	1.08904	0.958816	1.06846	0.962801	1.09411	0.870011	1.09351	1.01558
JW5169	1.11181	1.05729	1.02534	1.04952	1.09019	1.04912	1.09116	0.973688	1.06474	1.00447
hsdM	0.955916	0.980613	1.00281	0.975678	0.991	0.969688	0.98121	0.9826	1.01156	0.997093
ybjG	0.916244	0.966885	1.00301	0.957679	0.984314	0.987337	0.969226	1.00871	0.997658	0.993137
agaB	1.04885	1.00339	1.06408	0.984274	1.07946	0.971222	1.07951	0.88159	1.13611	1.00367
arsC	0.998669	0.976882	1.01822	0.96303	1.02594	0.966952	1.03192	0.933935	1.05773	0.9993
ygaU	1.06636	1.0371	1.00895	1.0468	1.02883	1.05479	1.03529	1.00018	1.00086	1.00563
JW4269.5	1.04979	0.997478	1.05726	0.992037	1.05804	0.992249	1.07799	0.923076	1.10211	1.01354
artQ	1.0578	1.06948	0.935026	1.07182	1.00779	1.07948	0.987408	1.10742	0.921987	0.985375
(phnE)	1.1073	1.03684	1.03562	1.02713	1.08456	1.02743	1.09281	0.955978	1.07151	1.00678
elaA	1.0426	1.01939	1.00383	1.02153	1.00617	1.02939	1.01644	1.00235	1.00497	1.00345
yehL	1.0846	1.04909	1.00781	1.02917	1.04943	1.02231	1.04214	0.983098	1.0275	0.996526
sthA	1.12345	1.04324	1.03259	1.0278	1.08703	1.02571	1.08799	0.932918	1.04454	1.00417
trpD	0.951064	0.981026	0.990856	0.974804	0.981321	0.972094	0.974238	1.00526	0.988095	0.994346
dcp	1.04932	1.02316	1.0194	1.02615	1.02133	1.0364	1.03082	0.997275	1.02717	1.00586
pncB	1.09299	1.08325	0.963724	1.07693	1.04035	1.07108	1.01987	1.0631	0.980084	0.990452
mtn	1.00403	0.941119	1.10233	0.918894	1.07854	0.911991	1.09802	0.822751	1.16459	1.01189
tyrR	1.02243	0.981422	1.0604	0.956932	1.06746	0.949793	1.06444	0.874056	1.10736	1.00304
yeeU	1.07064	1.04445	0.987658	1.06245	0.999997	1.07481	1.0046	1.04416	0.967844	1.00267
pabB	1.03833	1.04826	0.972681	1.04111	1.01859	1.03863	1.01232	1.03025	0.994549	0.993932
JW0530	1.04797	0.997177	1.03011	0.997455	1.03041	0.998745	1.04452	0.957945	1.00866	1.01042
eutM	1.04906	1.02642	0.976104	1.01175	1.0169	1.00696	1.01491	1.01213	0.960117	0.995761
yijC	1.06606	0.990193	1.06994	0.985037	1.05305	0.985909	1.07609	0.904544	1.07491	1.0122
hha	1.00922	0.99117	1.02311	0.992867	1.02743	1.00968	1.03348	0.965837	0.987918	1.00809
yoaA	0.994286	0.988901	1.01864	0.973311	1.02293	0.97988	1.03189	0.964037	1.04676	0.997843
fhuA	0.988526	0.995516	1.02578	1.00036	1.01034	1.02262	1.01709	1.00522	1.03339	1.00539
ybjL	0.925059	1.00362	0.932307	1.02447	0.895453	1.09967	0.888159	1.24021	0.831697	0.990444
iap	1.03358	1.04951	0.958259	1.03781	1.01033	1.04188	0.997885	1.05765	0.956344	0.991398
ybcQ	1.08203	1.05974	1.01046	1.02228	1.0738	1.04423	1.05	0.989799	1.01146	0.99697
eutS	1.08578	1.01705	1.0487	1.00995	1.05654	1.01552	1.06763	0.946222	1.06969	1.01035
yfjN	1.11182	1.05836	0.998312	1.03717	1.07947	1.03616	1.06561	0.983349	1.0186	1.00011
yhhZ	0.987899	0.990897	0.984389	1	0.962113	1.0161	0.97397	1.04362	0.957873	1.00603
yehM	1.0394	1.0135	1.01495	0.993505	1.03792	0.989938	1.03077	0.956747	1.03565	0.998395
tauB	1.10756	1.03043	1.03989	1.01909	1.09276	1.01178	1.09022	0.914042	1.08005	1.00613
hisD	1.00286	1.00951	0.977811	1.02651	0.950599	1.04133	0.967036	1.07467	0.920543	1.00385
amn	0.980204	0.970904	1.04426	0.956434	1.03131	0.960882	1.03066	0.908046	1.10111	0.99944
yiiD	1.07242	1.07931	0.926395	1.0726	1.02167	1.08194	1.00427	1.08795	0.921711	0.988584
frwC	0.911011	0.952182	1.00271	0.945143	0.969668	0.939906	0.962938	0.965022	1.00001	0.994689
ycaK	0.936431	0.948721	1.03619	0.936549	1.02222	0.933629	1.0159	0.929331	1.08292	0.998904
dcuA	1.08528	1.02262	1.02398	1.01678	1.07229	1.01022	1.06979	0.929994	1.04985	1.00173
yheR	1.07497	1.0827	0.932789	1.09002	1.01007	1.08531	0.991462	1.10455	0.913919	0.98502
hcr	1.02686	1.01038	0.992827	1.01985	0.982065	1.03234	0.988017	1.0243	0.946187	1.00304
recR	1.0717	1.05897	0.963858	1.0769	0.987576	1.08836	0.99786	1.09627	0.90996	1.00331
yfbF	1.12767	1.07623	0.989114	1.07749	1.04201	1.15363	1.0332	1.06396	0.952628	1.00005
ompA	0.873389	0.936845	1.00007	0.939638	0.941202	0.948623	0.937479	1.01393	0.987001	0.990924
deoR	1.03206	1.07269	0.887148	1.09352	0.949527	1.09692	0.934739	1.18116	0.844528	0.98131
pitB	0.898029	0.936344	1.03241	0.920527	0.989534	0.908103	0.991497	0.912275	1.08229	0.998105
yqiJ	1.05304	1.08139	0.922008	1.09262	0.9927	1.09121	0.970058	1.13071	0.896509	0.983469
ybaE	0.928473	0.947798	1.03203	0.935533	0.990669	0.927197	0.982698	0.930442	1.05476	0.996828
treR	0.972323	0.958903	1.06904	0.941555	1.04986	0.928355	1.04343	0.881397	1.14386	1.00259
napB	0.918334	0.938802	1.05287	0.919006	0.999219	0.917364	1.00043	0.920722	1.1223	0.997687
yfdF	0.986343	0.994857	1.00388	1.00263	0.965496	1.00991	0.983002	1.04477	1.00228	1.00407
prlC	1.10239	1.06938	0.979816	1.07731	0.994258	1.09063	1.00269	1.08912	0.955215	1.00254
modA	1.11009	1.08062	0.946672	1.10235	0.987456	1.1227	0.999288	1.1214	0.8877	1.0016
JW5337	0.959366	0.983393	1.00286	0.972077	0.9879	0.966384	0.980174	0.984413	1.00566	0.996215
acpD	1.10797	1.06782	0.994225	1.07264	1.04204	1.07955	1.04974	1.03242	0.970028	1.00288
yfiN	1.0239	0.99975	1.02316	0.974668	1.04008	0.968615	1.03746	0.93844	1.04631	0.999385
JW5765	1.03798	1.01995	1.00912	1.01202	1.02793	1.01199	1.02725	0.989798	1.03834	0.997165
yhjD	1.02762	1.0217	0.986545	1.03919	0.976733	1.04914	0.987345	1.05762	0.953908	1.00211
sgbE	0.996285	1.02115	0.959132	1.02633	0.99149	1.02619	0.9746	1.04835	0.94091	0.990109
yfaS	1.08426	1.03877	1.03153	1.00586	1.06866	1.00064	1.0754	0.946064	1.10865	1.00364
tesA	1.08689	1.02508	1.02585	1.01866	1.04745	1.03078	1.06412	0.965799	1.01231	1.00798
nikB	1.09456	1.02959	1.03448	1.01881	1.07728	1.0271	1.08686	0.944981	1.06523	1.00678
fliO	0.964648	0.914089	1.14916	0.890563	1.0708	0.886154	1.08861	0.798461	1.2613	1.01503
ygfH	1.01217	1.00674	0.994903	1.01031	0.985634	1.017	0.997026	1.00874	0.99295	1.00159
dmsA	1.04736	1.0075	1.039	0.976265	1.05999	0.972872	1.05659	0.923086	1.1037	1.00225
yrfG	1.01528	1.03042	0.98143	1.02416	1.00251	1.02784	1.00505	1.05393	0.993706	0.992034
rpsF	1.16367	1.14161	0.926684	1.13159	1.05176	1.12462	1.03114	1.10505	0.921268	0.989883
ybcY	1.10967	1.06918	0.983215	1.07569	1.02648	1.12285	1.02955	1.07368	0.953681	1.00261
ydjF	0.997852	0.974802	1.05963	0.955905	1.07381	0.949469	1.07267	0.900053	1.14465	1.00618
nei	0.984176	0.974355	1.0085	0.98259	0.978649	0.989953	0.996279	0.996503	0.974499	1.00633
gatZ	0.921229	0.917497	1.10679	0.881138	1.04366	0.872405	1.05484	0.822103	1.20636	1.00628
ytfT	1.09423	1.05387	1.00102	1.056	1.03911	1.05879	1.04823	1.02006	1.00666	1.00505
basS	1.03859	1.00432	1.02315	0.999643	1.03683	1.0151	1.05198	0.957097	1.03598	1.01069
gltD	1.01287	1.01865	1.01462	0.985421	1.04453	0.981199	1.03125	0.968639	1.04701	0.999924
yccZ	1.13378	1.10465	0.94542	1.10882	1.04815	1.11739	1.03468	1.09754	0.957004	0.989166
ppiB	1.065	1.0435	0.999432	1.05349	1.0158	1.05671	1.02951	1.04054	1.0063	1.00385
wcaA	1.10142	1.05379	0.990012	1.06392	1.03747	1.08565	1.04376	1.02054	0.932854	1.00379
rhaT	1.08182	1.03657	1.01774	1.03913	1.02804	1.04796	1.04272	1.00233	1.02584	1.00524
creB	1.00522	1.02124	0.999934	1.03704	0.990034	1.052	0.987788	1.05264	0.982642	1.0019
yrdD	1.11969	1.0539	1.01776	1.04593	1.07278	1.04369	1.07926	0.978224	1.02738	1.00474
yhcD	0.910863	0.961205	1.00663	0.955621	0.963128	0.952017	0.964616	0.994366	1.0265	0.993675
yhhJ	1.08138	1.06129	0.974149	1.05474	1.04836	1.05155	1.04355	1.02007	1.00168	0.995153
aldH	1.08237	1.00263	1.04507	0.983181	1.08108	0.981492	1.10187	0.892843	1.0697	1.01157
hycC	0.998315	1.02328	0.980506	1.01451	1.00453	1.0134	0.995645	1.02536	0.980402	0.994739
yhdT	1.07665	1.06104	0.958066	1.04738	1.03214	1.04367	1.01654	1.03975	0.953491	0.99264
ompF	0.815782	0.88103	1.05688	0.85636	0.947276	0.856202	0.955483	0.891265	1.10757	0.999435
ycgM	0.700727	0.761899	0.998633	0.875967	0.890313	0.868319	0.902762	0.98804	1.01878	1.0006
ybaM	1.00186	1.02635	0.974758	1.00859	1.00843	1.03445	0.992397	1.0495	0.956452	0.990479
gltL	1.05578	1.03635	0.996274	1.04728	1.00122	1.06355	1.00815	1.01617	0.967189	1.00294
dppC	0.984372	0.970946	1.01528	0.983755	0.980205	0.989148	0.988176	0.986789	0.994917	1.00656
yfcU	1.10747	1.08085	0.943011	1.11156	0.981386	1.12632	0.983991	1.11186	0.887389	1.00117
ycgY	1.20096	1.13982	0.94747	1.14252	1.05823	1.14113	1.03519	1.1034	0.946286	0.987871
mgtA	0.990539	0.978044	1.03679	0.973056	1.03199	0.967396	1.0247	0.920395	1.06949	0.999076
glgX	1.06917	1.05786	0.959674	1.05852	1.03316	1.05318	1.01411	1.02816	0.942511	0.992233
gcd	0.930934	0.925195	1.08713	0.897259	1.03233	0.892932	1.0439	0.850917	1.17832	1.00342
dinD	1.09527	1.04494	0.982713	1.05697	1.01831	1.07318	1.02902	1.03398	0.950426	1.00329
yegL	0.928614	0.98527	0.979731	0.988232	0.957781	0.989972	0.946372	1.05143	0.985115	0.991048
rfbD	1.05483	1.02172	1.00238	1.01917	1.02072	1.0259	1.02069	0.994807	1.00227	0.995314
prc	1.16452	1.07631	1.00311	1.06565	1.07652	1.08375	1.08013	0.998374	0.988204	0.999634
alpA	1.08823	1.05108	1.02246	1.0406	1.06517	1.04318	1.06542	0.985728	1.06669	0.998776
ybeZ	1.11184	1.0533	1.00589	1.04631	1.04749	1.04812	1.05804	1.00147	1.00132	1.00598
yajD	1.13745	1.07754	0.986899	1.08661	1.05784	1.09113	1.05712	1.01302	0.982219	1.00355
trpL	1.09543	1.05487	0.990058	1.06167	1.01384	1.07592	1.01884	1.0385	0.962532	1.00367
cysG	0.886293	0.90781	1.05119	0.888362	0.976945	0.881237	0.970764	0.903719	1.1101	0.998241
dgoA	1.06091	1.00404	1.04504	0.993863	1.04665	0.989288	1.06106	0.928156	1.05292	1.01114
eda	0.818776	0.908977	1.0011	0.921427	0.883432	0.939039	0.887551	1.05242	0.983233	0.991445
ypeA	0.941671	0.955866	1.02628	0.947628	1.00194	1.0476	0.996727	1.04313	0.972051	1.00019
fldB	1.0124	1.02886	0.968096	1.04172	0.960728	1.04943	0.97427	1.06317	0.928147	1.00466
mltA	0.915443	0.962677	0.9923	0.959018	0.964671	0.95856	0.963047	0.998919	1.00825	0.994514
yedZ	1.18957	1.13101	0.950881	1.15599	1.02827	1.1698	1.02578	1.11455	0.915361	0.998823
yjdO	1.0922	1.04152	1.0083	1.02851	1.06752	1.01794	1.0627	0.956668	1.02625	1.00106
copA	1.08794	1.06986	0.942554	1.06568	1.02671	1.06557	1.01677	1.05639	0.933549	0.990553
fsr	1.06703	1.03766	1.00454	1.02275	1.0631	1.01419	1.06367	0.965732	1.03848	1.00153
aes	1.05914	1.03171	0.987046	1.04322	0.99599	1.05325	1.00563	1.03537	0.943461	1.00199
thiH	0.888696	0.911591	1.09157	0.884691	1.01051	0.872813	1.0117	0.849349	1.19587	1.00225
phoH	1.08725	1.05632	1.0002	1.05833	1.01778	1.07127	1.02568	1.04674	1.01088	1.00222
pspF	1.07252	1.02366	1.02073	1.02417	1.02587	1.02986	1.03912	0.966576	1.02573	1.00634
cspG	1.07587	1.01937	1.03271	1.02185	1.05118	1.02116	1.05832	0.953249	1.01869	1.00768
ydaQ	0.961972	0.95974	1.04509	0.937118	1.02131	0.928247	1.0165	0.916417	1.12311	0.999433
xapB	1.14938	1.13076	0.94862	1.12627	1.0488	1.12894	1.0377	1.08756	0.972535	0.990049
nagC	1.03117	1.06253	0.921472	1.07038	0.976501	1.06918	0.957045	1.14083	0.900759	0.983649
yeiP	1.18454	1.14571	0.937429	1.15655	1.0634	1.15409	1.04077	1.12096	0.933845	0.989668
pspA	0.996353	1.00038	0.986701	1.01942	0.966215	1.03034	0.972073	1.04242	0.941762	1.00402
rsmC	1.09821	1.04842	1.00232	1.03396	1.06395	1.03159	1.06235	0.975461	1.03006	1.00071
allA	1.01211	0.991343	1.05404	0.988162	1.01871	1.01144	1.02796	0.996799	1.05901	1.00607
ydcH	1.03781	1.01939	1.00978	1.01573	1.02191	1.02248	1.02188	0.99525	1.03854	0.996551
cysH	0.870457	0.899318	1.07348	0.868396	0.996315	0.86306	1.00038	0.862195	1.17138	1.0019
panB	0.917423	0.950321	1.02412	0.94547	0.984171	0.939922	0.974459	0.964147	1.06905	0.995954
yfjQ	0.838622	0.893674	1.03658	0.883867	0.942146	0.882894	0.939808	0.927439	1.05652	0.996693
yfdK	0.9972	0.992545	1.02335	0.971695	1.01356	0.969071	1.00928	0.960322	1.05577	0.998279
cheA	0.975331	0.944969	1.10051	0.913715	1.05942	0.909407	1.06996	0.826137	1.19857	1.00958
atoA	1.11742	1.05158	1.00379	1.05734	1.0439	1.0672	1.05403	0.993868	0.988543	1.00418
ybfO	1.00403	0.986907	1.02215	0.995004	1.00031	1.00306	1.01267	0.988661	1.02184	1.0049
hycA	0.933634	0.961558	1.03001	0.938111	1.00005	0.933101	1.00205	0.928535	1.06196	0.99858
ydcJ	1.06938	1.04765	0.987756	1.05633	1.02153	1.0724	1.02311	1.04536	0.957511	1.0037
malF	0.897552	0.951007	1.00824	0.946895	0.973244	0.939808	0.968278	0.973208	1.03777	0.996112
fruA	1.06682	1.03561	1.02953	1.02228	1.06134	1.00658	1.05935	0.939598	1.08273	1.00161
yihX	1.12646	1.06574	0.992383	1.05081	1.0736	1.03985	1.0729	0.96749	1.0078	1.00226
cadB	0.781938	0.860384	1.07625	0.848671	0.945739	0.832779	0.949652	0.876999	1.15189	1.00125
fimC	1.11745	1.07818	0.977611	1.08648	1.02817	1.12307	1.02347	1.0998	0.941959	1.00034
yahF	0.803927	0.842934	1.12154	0.820684	0.987086	0.810685	0.999436	0.803373	1.24684	1.00642
hisP	1.13886	1.08569	0.987112	1.09572	1.04639	1.09711	1.0475	1.03464	0.99191	1.00271
yegS	0.894847	0.933484	1.0161	0.923661	0.977985	1.01729	0.965566	1.03023	0.965074	0.988377
ygdL	0.977758	0.996156	1.0166	1.00049	0.971188	1.00716	0.981438	1.01033	1.04473	1.00503
gyrI	1.06121	1.03954	0.975662	1.03355	1.02584	1.03184	1.02745	1.02527	0.989888	0.99466
yccT	1.03553	1.03208	0.98124	1.04806	0.967765	1.07783	0.97417	1.10927	0.905558	0.99974
truB	1.11041	1.07008	0.959352	1.08367	1.00962	1.09527	1.02149	1.07378	0.918284	1.00273
ybgT	1.14991	1.07753	0.982459	1.06579	1.0594	1.06806	1.06023	1.00265	0.998063	0.997414
nmpC	0.983812	0.997129	0.994337	0.991317	0.992126	0.989646	1.00248	0.99199	0.988629	1.0051
elbB	1.02453	1.03128	0.96629	1.02858	1.0125	1.0297	1.00648	1.03769	0.981609	0.994896
acrE	1.02698	1.00744	1.01879	0.99054	1.03594	0.989709	1.02589	0.969749	1.04001	0.998701
ydiQ	0.905946	0.934734	1.03237	0.925536	0.985967	0.922254	0.98584	0.939339	1.07247	0.997631
ydeQ	1.03294	1.01587	0.999803	1.01228	1.00786	1.03857	1.00833	1.02748	0.960219	1.00127
argT	0.991563	1.04088	0.913298	1.05278	0.962943	1.05782	0.941669	1.1122	0.869827	0.986047
yfaT	1.08685	1.06026	0.99006	1.06276	1.00497	1.07035	1.01233	1.06068	0.971958	1.00214
rfaC	1.19994	1.14125	0.941639	1.14279	1.05648	1.14853	1.04568	1.11086	0.935452	0.991494
yicH	1.0134	0.973183	1.04944	0.976064	1.01505	0.982293	1.03275	0.933247	1.03492	1.0103
tolA	1.13559	1.06515	1.00324	1.05788	1.07843	1.05488	1.07169	0.983051	1.01642	1.00138
yciX	1.0724	1.04421	0.979517	1.03518	1.03019	1.03548	1.0236	0.99963	0.970266	0.995246
gspA	0.958347	0.970884	1.03367	0.973897	1.00141	0.991104	1.00708	0.974915	1.03104	1.00943
nusB	1.13042	1.07546	0.987604	1.06711	1.05953	1.05683	1.04704	1.00145	1.00175	0.9968
pyrB	1.01502	0.996857	1.03154	0.97507	1.05559	0.98152	1.05291	0.933984	1.11321	1.00202
ydgI	0.98749	1.00167	0.987269	0.997647	0.993944	0.999245	0.997022	1.00506	0.973519	1.00377
nanT	1.15343	1.09045	0.973177	1.08934	1.07332	1.08786	1.06623	1.0205	0.966703	0.998313
pppA	1.05224	1.02113	1.0221	1.01679	1.03103	1.02823	1.03495	1.00033	1.04723	1.0055
fecR	1.01797	0.989148	1.0354	0.988196	1.03039	0.996372	1.04638	0.96493	1.03527	1.00974
pinH	1.05387	0.99078	1.08031	0.981581	1.06227	0.983044	1.07677	0.902885	1.10668	1.01087
srmB	0.97409	0.987948	0.991869	0.98391	0.992876	0.986516	0.987874	0.996128	0.963346	0.996215
yhfL	0.992729	0.998268	1.00169	1.00241	0.981427	1.01411	0.986037	1.03682	1.00305	1.00244
ycaL	1.062	1.00406	1.05387	0.996887	1.06401	0.994769	1.08038	0.919861	1.11301	1.00982
yajF	0.814696	0.912382	0.992598	0.91578	0.897444	0.973067	0.880929	1.05118	0.937011	0.992577
cspB	0.980193	0.975283	1.00511	0.989434	0.96984	1.0046	0.98114	1.01023	0.966848	1.00402
xylB	1.12702	1.10576	0.928328	1.10642	1.0263	1.09369	1.01526	1.08668	0.893781	0.988034
nagZ	0.962958	0.944753	1.05766	0.95322	0.987925	0.957653	1.00216	0.933552	1.03692	1.01429
sapF	1.03179	0.999728	1.02736	0.992689	1.02095	1.02075	1.02517	0.977668	1.0029	1.00412
ygfB	0.972881	0.98505	0.996921	0.995158	0.957078	1.00098	0.969247	1.02302	0.960278	1.00531
hokB	1.06154	1.02954	0.998516	1.03677	1.02169	1.04564	1.02541	1.01798	0.981944	1.00343
ycjX	1.10183	1.07003	0.973771	1.06828	1.05946	1.06979	1.04789	1.02827	0.966734	0.994912
araJ	1.00198	0.957431	1.08111	0.953736	1.04803	0.95174	1.06478	0.885276	1.11752	1.01655
pmbA	1.16725	1.10289	0.97215	1.10286	1.05682	1.10052	1.06113	1.047	0.973762	1.00132
yheO	1.1034	1.07496	0.965374	1.07169	1.05134	1.06368	1.03861	1.03497	0.961646	0.994311
yjgH	0.810141	0.879284	1.05221	0.870365	0.936983	0.86849	0.937759	0.925159	1.06903	0.996618
malE	0.855793	0.932522	0.97242	0.94379	0.915917	0.94474	0.912237	1.02476	0.960668	0.994089
yhhT	0.98901	1.00012	0.987195	1.01712	0.960988	1.02573	0.973422	1.04143	0.954356	1.00358
JW5720	1.10008	1.05075	1.00181	1.04674	1.06969	1.04257	1.06698	0.983642	1.01643	1.00046
yfcP	1.06942	1.04686	0.998644	1.04414	1.02445	1.05604	1.02795	1.04367	0.997739	1.00347
ygjG	1.00166	0.980058	1.05356	0.958903	1.05681	0.94865	1.05482	0.895897	1.10115	1.00372
ybdB	0.979549	0.950558	1.08855	0.935643	1.04316	0.993453	1.05069	0.908451	1.09974	1.01336
JW5298	1.05219	0.995393	1.04572	0.994046	1.02932	0.997029	1.04069	0.929692	1.03264	1.00987
yqcC	1.07445	1.04715	0.996438	1.06179	1.01609	1.07276	1.01815	1.04915	0.992294	1.00294
rfaB	1.10113	1.06033	0.984167	1.0574	1.0427	1.05638	1.04195	1.00938	0.944854	1.00412
tfaE	1.02429	1.01392	0.999003	1.01067	1.0264	1.0065	1.02303	0.999848	1.00855	0.998095
napG	1.03389	1.00879	1.00541	1.01081	1.02105	1.01068	1.03738	0.98907	1.01437	1.00651
yihM	0.928763	0.963879	1.02185	0.944974	0.989975	0.945157	0.988759	0.957214	1.06635	0.997089
cedA	1.04486	1.01351	1.00574	1.0082	1.03416	1.01078	1.02319	0.978549	1.03005	0.998161
JW5452	1.12648	1.08567	0.970199	1.1025	1.01599	1.11333	1.01413	1.09369	0.929922	1.00041
appA	1.0418	1.06564	0.896491	1.10015	0.90774	1.12399	0.911114	1.20142	0.789614	0.992862
aer	1.01931	1.00851	1.01955	1.00722	1.0319	1.02168	1.03727	0.984508	1.02015	1.00642
hisJ	1.06287	1.01188	1.0437	1.0063	1.06051	1.00185	1.07811	0.934608	1.0904	1.00973
ynfK	1.00573	0.967121	1.06554	0.963665	1.02302	0.967153	1.03956	0.912113	1.07708	1.01457
fliM	1.11998	1.05318	0.998751	1.05523	1.05178	1.07194	1.05162	1.00801	1.00294	1.00421
yieI	1.10224	1.07397	0.945618	1.09205	0.987519	1.11967	0.991443	1.10145	0.884901	1.00178
ydcA	1.12474	1.06407	0.989729	1.05901	1.06894	1.06092	1.0667	1.00309	0.998306	0.998764
ansA	0.889584	0.913729	1.0504	0.896915	0.980562	0.891579	0.975751	0.890392	1.0815	0.998187
ydeK	1.12356	1.06938	0.983229	1.07311	1.02933	1.07933	1.03183	1.03886	0.969334	1.00234
ydeU	0.946735	0.955207	1.01212	0.949557	0.9857	0.955077	0.991188	0.959515	1.02241	0.996514
yfhJ	0.876014	0.965725	0.939527	0.982176	0.902198	0.988258	0.894409	1.10075	0.872066	0.991868
fliI	1.0133	0.958735	1.10684	0.932379	1.08129	0.951371	1.08467	0.866634	1.18278	1.00786
yrbG	1.06539	1.0224	1.00619	1.01735	1.04611	1.02007	1.04771	0.988683	1.03912	0.998735
yfjF	0.974925	0.992595	0.984988	1.01161	0.956582	1.0226	0.962613	1.05232	0.925081	1.0034
mutH	1.0406	1.01875	0.996964	1.01071	1.01922	1.01284	1.01391	0.988006	0.992317	0.997429
gabP	1.12316	1.06537	0.999026	1.06903	1.05276	1.07332	1.05721	1.00232	1.03061	1.00408
aphA	1.15013	1.07372	0.994642	1.07114	1.06447	1.08079	1.07245	1.00005	1.00442	0.999954
cspA	1.13893	1.0862	0.972323	1.09849	1.04008	1.10953	1.03906	1.07495	0.960019	1.00199
argA	0.971423	1.00406	0.952899	1.01481	0.975047	1.01747	0.960663	1.07011	0.935225	0.989949
ypdB	1.02114	1.03606	0.956198	1.04182	0.985705	1.16148	0.979762	1.18231	0.851031	0.996457
rnk	1.10757	1.07728	0.973389	1.07422	1.02146	1.08037	1.02859	1.04431	0.96737	1.00289
yrfA	1.0896	1.031	1.01261	1.02704	1.06375	1.02311	1.06196	0.958738	1.02331	1.00039
yiaA	1.07062	1.04523	0.977519	1.05853	1.00215	1.06833	1.0114	1.05425	0.947346	1.00289
mtr	0.930831	0.993379	0.95037	0.99912	0.936128	0.999164	0.921295	1.0622	0.919953	0.989756
groL	1.23227	1.14823	0.936975	1.16484	1.04816	1.20357	1.03471	1.14307	0.89129	0.990598
ycaO	0.952079	0.943453	1.08236	0.930835	1.02685	1.03051	1.03268	0.988713	1.07438	1.00747
nirD	0.979568	0.978116	1.02012	0.986918	0.985385	0.990024	0.997182	0.98857	1.00673	1.00563
pheM	1.08091	1.05153	0.984129	1.06032	1.00639	1.07069	1.01035	1.04863	0.958725	1.00309
ydjM	1.08644	1.11614	0.888182	1.12758	0.993617	1.12527	0.967795	1.16886	0.836683	0.982544
tesB	0.968872	1.00109	0.964886	0.992927	0.971565	0.992315	0.964018	1.03202	0.950805	0.993105
ycaI	0.964629	1.02955	0.921961	1.04164	0.940713	1.04777	0.926053	1.12603	0.868932	0.985631
exbB	1.05533	1.02683	1.00328	1.03745	1.01641	1.04103	1.02075	1.00905	0.995889	1.00283
JW5167	1.03172	0.986232	1.07023	0.964019	1.06879	0.962988	1.08083	0.89465	1.11702	1.00644
narJ	1.00009	1.01466	0.969454	1.01233	0.995046	1.01112	0.989051	1.02993	0.950005	0.993336
thrA	0.997307	0.986625	1.0195	0.991885	1.00099	0.99783	1.00605	0.97457	0.99331	1.00353
aroB	1.0213	1.02199	0.990535	1.03251	0.993157	1.0408	1.00167	1.06228	0.986398	1.00173
yjcB	1.075	1.03011	1.02317	1.01636	1.0662	1.01161	1.06867	0.957432	1.05146	1.00231
yqeB	0.988938	0.985408	1.01188	0.984176	0.990838	0.988352	1.00757	0.979628	1.01566	1.00713
yagB	0.809167	0.906054	0.999586	0.907241	0.916434	0.931863	0.899718	1.03558	0.985005	0.993281
yfiP	1.10519	1.06378	0.983146	1.07037	1.0259	1.0816	1.02879	1.06121	0.961633	1.00313
yfdG	1.01604	0.985423	1.05067	0.980559	1.04012	0.992733	1.05087	0.935897	1.06276	1.01148
nirC	1.16352	1.13469	0.93631	1.143	1.04375	1.13903	1.02213	1.11844	0.916382	0.987153
htpX	1.08942	1.02744	1.03382	1.01513	1.05826	1.02646	1.06817	0.961239	1.04931	1.00564
yedJ	1.01687	0.966457	1.09091	0.940528	1.08031	0.9489	1.07595	0.881795	1.13711	1.00533
yrbH	1.12839	1.05283	1.01655	1.04681	1.06346	1.04731	1.07036	0.972842	1.02162	1.00239
glcG	1.06876	1.04336	0.999281	1.03223	1.04742	1.03198	1.0396	0.982574	1.06242	1.00005
ygfT	0.94383	0.970722	0.999595	0.990215	0.929332	1.00484	0.938239	1.05759	0.958415	1.00374
yiaN	1.10218	1.08767	0.948566	1.09086	1.03833	1.09251	1.02424	1.08554	0.946308	0.990091
(ylbE)	0.988344	0.996406	0.977894	0.999138	0.973775	1.0037	0.967957	1.02922	0.954441	0.991602
JW5398	1.0794	1.01474	1.05661	0.998273	1.07106	0.998909	1.08059	0.923313	1.12535	1.00752
setB	1.06133	1.00987	1.06721	0.989383	1.07289	0.9831	1.08186	0.886839	1.14229	1.01047
argD	0.993526	1.0086	0.981953	1.01763	0.960691	1.02903	0.976702	1.06593	0.952201	1.00323
yeeJ	1.05019	1.01929	1.01833	1.02236	1.02765	1.03727	1.03014	0.994583	1.02129	1.00405
tehA	1.03655	0.995693	1.04166	1.00199	1.01666	1.01534	1.03236	0.972128	1.07215	1.00681
panC	0.930997	0.924804	1.09007	0.90563	1.03962	0.895677	1.02795	0.860654	1.18764	1.00387
yeeF	0.972763	0.978871	1.01514	0.982808	0.977686	0.988026	0.984485	1	0.99336	1.00552
iscS	1.07578	1.03319	1.01619	1.02633	1.03121	1.03038	1.04792	0.982556	1.0266	1.00551
ydeO	0.99865	1.00037	1.01194	0.99218	1.02174	0.988104	1.01545	0.963364	1.04163	0.999517
tldD	0.943412	0.958128	1.04308	0.949974	1.0002	0.956153	1.01098	0.947595	1.08171	0.996544
argE	1.00969	0.979601	1.0285	0.981972	1.01189	0.991877	1.0271	0.967201	1.0284	1.00844
yieP	1.03857	1.03991	0.965932	1.02881	1.00246	1.02453	0.99756	1.03076	0.959628	0.993865
ybaZ	0.972867	0.994255	0.97579	0.998828	0.972198	0.999915	0.966202	1.01888	0.941323	0.992007
yjeN	0.94979	0.962716	1.05405	0.930595	1.01588	0.928853	1.0126	0.908435	1.10639	0.998947
nrdD	0.973872	1.0001	0.984239	1.01286	0.949562	1.02616	0.96421	1.04288	0.982975	1.00428
rfaZ	0.982698	0.981871	1.04131	0.982717	0.999803	0.987974	1.0155	0.967626	1.07037	1.01068
ybhB	1.12569	1.05526	1.00132	1.04032	1.06236	1.04836	1.04462	1.0075	0.969142	0.995974
yciE	1.09806	1.04755	1.01846	1.03146	1.06711	1.0303	1.07096	0.965382	1.05956	1.0028
idnK	0.796957	0.883472	1.02158	0.88312	0.900648	0.884236	0.897711	0.970173	1.01776	0.997174
yccF	0.972328	1.00224	0.987082	1.01892	0.940569	1.04672	0.942137	1.10877	0.919596	0.99966
dsbD	1.12647	1.05454	0.996882	1.0532	1.06501	1.05072	1.06573	0.971941	0.990489	1.00449
artI	0.938134	0.980023	0.971054	0.983622	0.950737	0.989258	0.946513	1.03965	0.949198	0.991496
narI	1.05669	1.04427	0.958159	1.04099	1.01745	1.03855	1.0109	1.03139	0.933312	0.993062
yjgM	1.12184	1.05992	0.998627	1.06168	1.05162	1.06331	1.05668	1.00611	0.992774	1.00272
ddlA	0.955935	0.969262	1.03342	0.944571	1.01957	0.93537	1.01833	0.911696	1.08217	1.00104
citF	0.858262	0.944893	0.956698	0.961304	0.890529	0.96787	0.885154	1.08089	0.903578	0.994006
yeaM	1.10297	1.04425	1.01641	1.04599	1.06447	1.05505	1.0639	0.988456	1.04644	0.999381
hycG	1.06171	1.03886	0.999036	1.04442	1.01823	1.05178	1.03031	1.03061	1.03106	1.00389
sbmA	1.18011	1.13203	0.951245	1.14437	1.04938	1.15032	1.04809	1.11285	0.925818	0.996458
hofC	0.960591	0.963704	1.03907	0.94226	1.02881	0.930036	1.02762	0.90467	1.0941	1.00127
udk	1.07088	1.08768	0.930511	1.08775	1.00844	1.09108	0.996294	1.10134	0.904033	0.986923
yfbO	1.05609	1.02308	1.00345	1.02101	1.04665	1.01664	1.04273	0.979315	1.01065	0.998528
ygiF	0.975402	1.01989	0.953874	1.02364	0.958558	1.02745	0.949484	1.08161	0.946086	0.988596
ybfC	1.04044	1.0091	1.03451	0.996922	1.05345	0.994996	1.05432	0.93933	1.09585	1.00161
yhcO	1.13459	1.07072	0.991735	1.06478	1.07211	1.06511	1.06351	1.0121	1.00953	1.00067
paaE	1.06867	1.02393	1.02318	1.00745	1.06793	0.997929	1.0567	0.95218	1.03445	1.00195
yfaO	1.12933	1.0897	0.980763	1.09209	1.03922	1.16691	1.02767	1.08583	0.93042	0.996632
rstB	0.973282	0.981748	1.02398	0.985346	0.990764	0.991711	0.992827	0.993619	1.03681	1.00682
betT	0.928539	0.953578	1.03957	0.939231	1.00084	0.930136	0.993608	0.928236	1.06702	0.998666
pnuC	1.03308	0.995629	1.04617	0.986272	1.03949	0.991333	1.0561	0.909101	1.06006	1.01235
ygiL	0.882406	0.94493	0.977907	0.945089	0.935804	0.948575	0.938726	1.02978	0.98625	0.994235
gatC	1.03146	1.0365	0.956716	1.0318	1.0008	1.03476	0.989694	1.04142	0.939001	0.991552
ycbV	1.07781	1.08822	0.937195	1.09064	1.01632	1.0892	0.99698	1.09493	0.923006	0.986877
smg	1.02568	0.990501	1.0269	0.995121	1.02299	1.00242	1.02975	0.9758	1.02999	1.0072
yncA	1.04531	0.993767	1.06999	0.975821	1.07592	0.973343	1.08779	0.890852	1.11667	1.00911
pstB	1.1358	1.09595	0.926944	1.09684	1.02174	1.10445	1.01882	1.12143	0.907334	0.98701
ydcC	0.945358	0.956295	1.02423	0.963599	0.965655	0.972762	0.984111	0.982925	1.00663	1.00918
exuR	0.936163	0.968082	0.992885	0.968599	0.978509	0.966167	0.973195	0.995908	0.983985	0.995332
crr	1.02027	0.982324	1.04674	0.978431	1.03439	0.972594	1.05483	0.911535	1.04586	1.01345
wcaD	1.02959	1.02034	1.00917	1.01372	1.0124	1.01348	1.02302	0.982991	1.03659	1.0059
glpQ	0.97504	0.970734	1.02888	0.950055	1.02528	0.943925	1.02339	0.925753	1.09694	1.00118
rpmG	1.03913	0.997461	1.03313	0.990193	1.0368	0.99464	1.05427	0.940704	1.04131	1.00981
sfsB	1.11149	1.06661	0.975547	1.0696	1.03809	1.06961	1.04801	1.03492	0.951092	1.00369
ydcZ	1.07496	1.0284	1.01521	1.01606	1.05425	1.01352	1.05033	0.958906	1.03707	1.00091
narG	0.985855	1.00546	0.989174	1.01062	0.982004	1.01497	0.984896	1.02241	0.975011	1.0032
atoB	1.0638	1.0743	0.959436	1.07195	1.02032	1.07122	0.996486	1.07705	0.974452	0.989477
yjcS	1.03647	0.992952	1.05618	0.993399	1.03627	0.999207	1.05276	0.9408	1.10023	1.0099
nrfB	1.11836	1.05516	0.98996	1.0652	1.03216	1.07654	1.04173	1.02092	0.973886	1.00244
adiA	1.05897	1.00959	1.03171	1.00501	1.04261	1.00498	1.05596	0.953898	1.03855	1.00784
ydjL	1.03029	1.00256	1.01688	1.00209	1.00948	1.00511	1.02496	0.966802	1.02309	1.006
ftnB	0.913228	0.978402	0.989152	0.970709	0.962077	1.03102	0.943114	1.06375	0.973988	0.988975
ydiV	1.04154	1.05072	0.954614	1.04476	0.997651	1.04602	0.983372	1.06314	0.94965	0.990543
serC	1.00012	0.999186	0.996168	1.00469	0.981391	1.007	0.990153	1.0139	0.961175	1.00206
cirA	1.1266	1.0788	1.00782	1.07392	1.06479	1.07246	1.05853	1.00913	1.02478	0.998493
JW5183	1.06373	1.0107	1.04114	1.00078	1.06161	1.00098	1.07022	0.929631	1.0607	1.00881
hnr	1.08689	1.06434	0.976559	1.08497	1.01456	1.09589	1.00974	1.06483	0.953082	1.00153
ydiZ	1.02702	0.983961	1.08393	0.959472	1.07427	0.994412	1.07545	0.908507	1.12855	1.00796
mepA	1.12262	1.07318	0.99216	1.07283	1.04102	1.08601	1.04098	1.04197	0.996893	1.00102
yhdX	1.05604	1.00074	1.05195	0.989028	1.04747	0.997084	1.06156	0.931294	1.07044	1.00884
alaS	0.964788	0.996882	0.983109	0.999408	0.986269	1.00036	0.973621	1.035	0.985382	0.994186
uraA	0.989336	0.984772	1.02925	0.987775	0.999075	0.992747	1.01509	0.964997	1.05592	1.00939
hyaB	1.16986	1.11155	0.93859	1.13422	1.01443	1.14474	1.01867	1.11783	0.882453	0.998788
yqjB	0.826719	0.901864	1.02906	0.903079	0.941067	0.901934	0.934989	0.961797	1.05384	0.996746
pdxJ	0.909277	0.951259	1.00562	0.953796	0.960562	0.953109	0.948523	0.992712	0.999441	0.99454
yjbN	1.07912	1.03601	1.00925	1.02815	1.05323	1.0272	1.05876	0.970248	1.02596	1.00659
yehQ	1.06644	1.0531	0.949931	1.04122	1.00702	1.04215	0.998865	1.05193	0.934041	0.991995
pckA	0.955989	0.978715	1.01537	0.974026	0.997099	0.974326	0.988156	0.989437	1.05755	0.997688
yggT	1.05894	0.999822	1.04867	0.987906	1.04559	0.98813	1.06983	0.914046	1.08114	1.01089
thiG	1.11897	1.06706	0.989297	1.06569	1.04524	1.06531	1.0497	1.01987	0.979793	1.00263
yidJ	1.13023	1.09614	0.964243	1.09598	1.03987	1.08975	1.02537	1.03631	0.925937	0.990122
yeaK	0.990684	1.01647	0.965335	1.01977	0.978532	1.02141	0.963652	1.08509	0.932703	0.98845
aceF	1.16963	1.14669	0.904499	1.15172	1.03338	1.14551	1.00365	1.13161	0.848413	0.986201
ynjC	1.05599	1.04751	0.954417	1.04872	1.00683	1.04835	1.00026	1.05974	0.962789	0.991985
sgaB	1.05578	1.01949	1.01356	1.0135	1.05556	1.00995	1.04551	0.959778	1.03376	1.00095
proP	0.932947	0.995433	0.923525	1.01019	0.925863	1.01312	0.91234	1.09305	0.863842	0.98973
aroE	1.06962	1.02842	1.01071	1.03961	1.02948	1.04871	1.03321	1.01649	0.99685	1.00263
sfsA	0.930006	0.947114	1.05554	0.92739	1.01199	0.922377	1.00672	0.909381	1.12124	0.99911
yfdO	0.969484	0.969721	1.01993	0.968399	0.967668	0.974448	0.981366	0.990469	0.997762	1.00737
acnA	1.08869	1.05945	1.00755	1.04968	1.04773	1.05797	1.04691	1.00031	1.04362	1.00414
ilvA	1.05286	1.03999	0.966575	1.05769	0.991254	1.07088	0.994956	1.08686	0.928391	1.00193
JW5751	1.10693	1.05427	0.994073	1.05074	1.06217	1.04586	1.05686	0.988824	1.00062	0.999945
menE	1.10535	1.08433	0.973363	1.09114	1.01038	1.09894	1.02108	1.06804	0.970435	1.00192
hyfI	1.07388	1.07197	0.941118	1.08393	1.02402	1.08178	1.00272	1.08371	0.928938	0.988805
ynfF	0.998243	0.975969	1.04439	0.976462	1.00807	0.981125	1.02024	0.945471	1.04806	1.01069
nadA	1.13339	1.0641	0.993933	1.06172	1.04849	1.061	1.05909	0.983148	0.993404	1.00148
potE	1.05411	1.01045	1.03446	1.00911	1.03752	1.01593	1.04637	0.931891	1.04103	1.00809
hisL	1.13428	1.10275	0.940185	1.12243	0.990229	1.13534	0.992373	1.11804	0.881881	0.999391
ydiR	1.05782	1.0251	1.00945	1.01561	1.0443	1.016	1.044	0.973581	1.02023	0.999201
ygfK	0.963167	0.994086	0.978865	1.00169	0.972372	0.997484	0.959238	1.03118	0.963917	0.992831
ybgG	1.10967	1.06226	1.00103	1.0485	1.05313	1.11647	1.04408	1.02294	0.966916	0.999606
pphB	1.06454	1.04057	0.992458	1.05016	0.99802	1.05557	0.996705	1.03869	0.997162	1.00172
ygfY	0.943021	0.909325	1.13	0.881032	1.05005	0.8779	1.07395	0.803619	1.25197	1.01353
sseA	0.991167	0.973772	1.04661	0.956736	1.05202	0.949383	1.0498	0.902757	1.09181	1.00212
yqjF	1.09305	1.06311	0.981649	1.07331	1.00789	1.08248	1.01992	1.0643	0.960381	1.00044
ydcT	1.05479	0.999381	1.05363	0.993261	1.04496	0.992104	1.05804	0.927134	1.07725	1.01008
yidR	1.02621	1.01812	0.976585	1.02512	0.992166	1.03241	0.998882	1.03301	0.956083	1.00318
priB	0.986167	0.944455	1.09376	0.929512	1.06324	0.927047	1.0826	0.854306	1.17937	1.01565
osmY	1.01058	0.987812	1.03557	0.989453	1.01124	0.99203	1.02345	0.962925	1.04489	1.0092
dcd	1.1851	1.12489	0.935825	1.1348	1.03889	1.15756	1.0363	1.11382	0.888085	0.998282
phoP	1.03083	1.02568	0.978615	1.04429	0.986568	1.05717	0.990362	1.03711	0.931332	1.00229
yobD	1.0403	1.04473	0.978129	1.04178	1.02017	1.04434	1.00377	1.06417	0.989896	0.992515
flgC	1.09136	1.01829	1.04972	1.00379	1.07382	1.00336	1.07494	0.913447	1.09828	1.00698
yahI	0.986352	1.04309	0.906142	1.06631	0.938544	1.07418	0.919444	1.15728	0.845219	0.984941
flhA	1.12789	1.0518	1.00691	1.05001	1.04514	1.07286	1.04973	0.997274	0.995406	1.00146
yjfJ	0.999379	0.974003	1.06689	0.942862	1.05249	0.936953	1.05506	0.87655	1.12022	1.00388
yhfM	0.960744	0.974969	1.01043	0.98072	0.975161	0.985648	0.988609	1.00178	1.00173	1.00605
ugpB	1.11391	1.13186	0.87871	1.16709	0.959483	1.17656	0.933574	1.23408	0.817213	0.981958
evgS	0.937915	0.901047	1.1324	0.882291	1.05988	0.877426	1.07324	0.787374	1.20588	1.01766
ygeR	1.11304	1.06934	0.976296	1.05233	1.04806	1.04397	1.04991	1.01444	0.981632	0.997789
paaI	0.988245	0.971388	1.05487	0.969284	1.00319	0.97635	1.02324	0.959232	1.08071	1.01093
hyfA	1.02438	0.981937	1.05621	0.968348	1.06451	0.964976	1.06521	0.9018	1.12189	1.00531
fliF	1.15057	1.08938	0.978937	1.10517	1.0301	1.12887	1.02466	1.07874	0.986313	0.999181
ygcJ	0.97695	1.02608	0.921001	1.03812	0.941776	1.04288	0.926505	1.12516	0.879828	0.987664
yzcX	1.07509	1.05592	0.964397	1.05471	1.01809	1.0539	1.00272	1.05572	0.941814	0.990532
torC	1.08026	1.07339	0.970088	1.07168	1.0315	1.07169	1.01049	1.07187	0.991173	0.991056
yhbS	0.967953	0.953725	1.04185	0.961678	0.983606	0.968204	0.999805	0.953554	1.01784	1.0101
cmtA	1.13284	1.09496	0.964386	1.11004	1.04468	1.10335	1.0282	1.04473	0.964683	0.991058
hyfR	1.10654	1.06269	0.981853	1.0407	1.04631	1.0389	1.04715	1.01132	0.985532	0.997656
baeS	1.06298	1.06293	0.942206	1.09307	0.977675	1.10636	0.97692	1.09957	0.878846	1.00135
ybiU	1.15031	1.09452	0.980174	1.115	1.04361	1.12496	1.04267	1.07152	0.971899	0.997866
rtcB	0.993498	0.9737	1.02901	0.979373	1.00048	0.98078	1.00616	0.965449	1.01752	1.00795
nrfA	0.975075	1.00157	0.961751	1.01694	0.924282	1.02566	0.929527	1.08203	0.899976	1.00186
ygcO	0.88379	0.899327	1.08643	0.875711	1.01229	0.865274	1.01243	0.862918	1.15853	1.00336
ychE	1.05568	1.03749	0.981713	1.05287	1.00385	1.06261	1.00277	1.04067	0.96875	1.00231
hisB	1.0862	1.05872	0.994763	1.05766	1.04122	1.05617	1.03439	1.00356	1.02278	0.996875
ynjA	1.03981	0.979182	1.06133	0.97229	1.03819	0.973228	1.05432	0.91061	1.08542	1.01197
yfdX	1.05771	1.04925	0.970142	1.05724	0.987296	1.07729	0.990992	1.09653	0.93742	1.00071
tap	1.16151	1.08883	0.998866	1.05178	1.04798	1.04125	1.05352	0.985933	1.01035	1.00307
uspA	0.915228	0.954617	0.998513	0.952685	0.965259	0.954832	0.953572	0.991356	0.990445	0.994224
yhdA	1.09856	1.04794	1.00632	1.03775	1.06045	1.04636	1.05755	0.999221	1.00978	0.999599
ptrA	0.9848	0.975009	1.0299	0.96911	0.990224	0.973022	1.00329	0.976233	1.01964	1.00805
yeaN	1.0787	1.02855	1.02573	1.01946	1.06403	1.01786	1.07039	0.956571	1.05856	1.00435
envY	1.12622	1.08681	0.949617	1.10872	1.00355	1.11415	1.00796	1.10357	0.90896	1.0005
yidE	1.11638	1.0836	0.937021	1.08637	1.02262	1.08808	1.00976	1.08531	0.907172	0.988452
oppB	0.90016	0.942273	1.00144	0.933688	0.978115	0.9499	0.961001	0.984284	0.987822	0.996415
ydeY	1.04184	0.99515	1.04504	0.983477	1.07327	0.97893	1.07844	0.914636	1.09442	1.00709
yhcB	1.09991	1.05165	1.00965	1.05435	1.03842	1.05523	1.04215	1.00347	1.00183	1.00233
yhbU	1.00314	1.01163	0.976098	1.01812	0.955984	1.02767	0.961847	1.06582	0.921738	1.0021
JW1468	0.980796	0.977761	1.03385	0.978318	1.00866	1.00994	1.01014	0.998583	1.04819	1.00556
nrfE	1.05094	1.00872	1.04902	1.00173	1.0506	1.00526	1.0573	0.94647	1.09267	1.00838
bglB	0.910993	0.929539	1.04254	0.90876	1.0023	0.902886	1.00121	0.890791	1.08221	1.00129
yjgF	0.86623	0.935357	0.98475	0.939436	0.930843	0.950406	0.92179	1.01913	0.969052	0.994319
ybbC	1.12615	1.06643	0.993035	1.07012	1.05563	1.07424	1.05338	1.00472	0.996766	1.00136
secB	1.12258	1.07209	1.00021	1.07465	1.05612	1.07968	1.04567	1.01237	1.03389	0.998022
yeeR	1.07951	1.03112	1.00448	1.03424	1.04354	1.04621	1.04686	0.990511	1.01139	1.00358
zupT	1.17456	1.10505	0.960772	1.11743	1.05711	1.12388	1.05007	1.06342	0.948599	0.994069
yfhH	0.880318	0.893575	1.08178	0.883632	0.981875	0.977626	0.992991	0.962591	1.05365	1.01116
rfaE	0.926197	0.906114	1.08795	0.909161	0.981628	0.921329	1.00883	0.891945	1.07689	1.01737
trmE	1.11262	1.04475	1.01298	1.03927	1.047	1.05023	1.05738	0.980908	0.998995	1.00182
fimH	1.02436	1.00767	1.00114	1.00933	1.01416	1.02846	1.00549	1.01213	0.967237	1.00055
ybfF	1.00881	0.994889	1.02969	0.983332	1.04202	0.98579	1.03663	0.946128	1.06697	1.00003
yjjP	1.05215	1.04344	0.967766	1.05965	0.974742	1.06816	0.98441	1.07933	0.930973	1.00194
fepC	1.06341	1.03236	0.99653	1.02341	1.04272	1.0231	1.04088	0.996514	1.02266	0.999093
aceE	1.06991	1.0428	0.961942	1.05511	0.989344	1.06237	0.994954	1.05911	0.895178	1.0015
yijO	1.13705	1.09302	0.977082	1.10791	1.03175	1.1279	1.03485	1.06771	0.972186	0.999206
flxA	0.895693	0.90411	1.0969	0.879867	1.03066	0.875577	1.03705	0.841747	1.1948	1.00638
wzc	1.11823	1.05733	1.00652	1.05055	1.05029	1.04949	1.05716	1.00375	1.01806	1.00197
lysR	1.14733	1.10481	0.950001	1.11367	1.04016	1.11268	1.02324	1.08066	0.944311	0.990165
xseA	1.0149	1.00269	0.985564	1.00599	0.988456	1.02406	0.994827	1.01759	0.94792	1.00175
pntB	1.01842	0.996991	1.02857	0.980806	1.0295	0.985085	1.02826	0.946272	1.05688	0.999177
ycbB	1.0775	1.08221	0.942922	1.06195	1.02442	1.1139	1.00507	1.12653	0.902488	0.985741
mcrA	0.970323	0.976505	1.02079	0.976799	0.986041	0.989002	0.990005	0.982095	1.03129	1.00747
pmrD	1.14864	1.08506	0.978053	1.1013	1.04092	1.11088	1.04075	1.0579	0.95967	0.999988
pstA	1.05961	1.02729	0.999337	1.01814	1.03644	1.01204	1.02784	0.969682	0.982295	0.998878
yagN	1.04961	1.04234	0.980973	1.03645	0.989327	1.04053	1.00197	1.03902	0.990093	1.00226
hypA	1.1706	1.12443	0.97012	1.12665	1.05804	1.13405	1.05161	1.07998	0.989599	0.994123
yidK	1.10506	1.06106	0.993315	1.05908	1.02704	1.0669	1.03454	1.00716	0.967523	1.00295
phnF	1.02057	1.01533	0.984897	1.02844	0.990625	1.03364	0.993926	1.03849	0.964026	1.00203
yidH	1.12624	1.09177	0.96936	1.09762	1.01825	1.10982	1.01904	1.06463	0.929151	1.00034
ygeW	1.07103	1.03838	0.986103	1.04005	1.02053	1.03816	1.02602	1.01697	0.976267	1.0036
ytfM	0.976402	1.01288	0.956113	1.0193	0.974572	1.01673	0.966287	1.05609	0.939258	0.99141
argH	1.02099	0.996771	1.0204	0.99182	1.00962	0.994111	1.02018	0.976702	1.00219	1.00492
yjeO	1.08189	1.05474	0.999284	1.05222	1.01082	1.06236	1.02401	1.02438	0.998084	1.00177
trmH	0.921676	0.983874	0.95373	0.997234	0.939646	1.00039	0.92721	1.08108	0.911157	0.990425
yqgC	1.1072	1.08973	0.961752	1.08419	1.03585	1.08626	1.02505	1.05882	0.974024	0.992231
mntH	1.02956	1.03051	0.979807	1.04855	0.969171	1.05874	0.974707	1.06558	0.953229	1.00049
yafS	0.840714	0.913842	1.02103	0.917709	0.943255	0.917101	0.933865	0.983863	1.03094	0.994937
rpoN	1.10217	1.09726	0.903027	1.1288	0.956312	1.14262	0.953839	1.18308	0.804362	0.994064
recF	0.942625	0.978688	0.99338	0.97711	0.984396	0.974524	0.97597	1.00881	0.982862	0.995632
ycdS	1.01871	1.02209	0.994058	1.02402	0.987223	1.03681	0.994598	1.0464	0.991755	1.00108
serB	0.987989	0.998404	1.02796	0.971649	1.0174	0.958975	1.01344	0.932866	1.06696	1.00004
yjbM	1.03966	1.01782	1.01499	1.01756	1.01378	1.03295	1.01077	1.00388	1.01572	1.00066
ynaJ	1.11012	1.07387	0.987831	1.0788	1.02954	1.09109	1.03265	1.05548	0.996896	0.999807
garP	0.969997	1.00985	0.950099	1.01473	0.96052	1.01859	0.952157	1.07652	0.929523	0.989838
ynaE	1.18747	1.11785	0.94846	1.13053	1.03291	1.13937	1.03142	1.09609	0.917929	0.99753
hybG	0.871668	0.927597	1.0126	0.921062	0.952508	0.925872	0.946908	0.971685	1.02114	0.995486
ynfH	1.04026	0.988862	1.07359	0.970251	1.06887	0.969137	1.07232	0.881882	1.14058	1.00668
ttk	0.916727	0.97393	0.963587	0.984584	0.9338	0.989078	0.931143	1.06277	0.926234	0.99085
ydeH	1.07124	1.03995	1.0069	1.04879	1.03134	1.05694	1.03422	1.01482	1.03243	1.00278
acrF	1.066	1.04335	0.99166	1.03913	1.04592	1.03727	1.03465	1.00708	0.997816	0.997785
livH	0.944488	0.969037	0.992025	0.988003	0.932283	0.999185	0.943129	1.04807	0.949328	1.00362
yqgA	1.03075	1.00773	1.04398	0.998758	1.04481	0.98906	1.04445	0.944069	1.12096	1.00158
ydaC	1.00918	0.996589	1.01321	0.995188	1.00496	1.00045	1.01159	0.989876	1.02335	1.00441
rdgC	1.10182	1.06543	0.97476	1.0844	1.00154	1.11556	0.999098	1.10912	0.892213	0.997699
menG	1.05703	1.03077	1.00028	1.02672	1.03214	1.02418	1.02648	0.990751	1.00568	0.997758
ygbO	0.895452	0.921248	1.03347	0.914353	0.962443	1.016	0.964596	1.03222	0.96731	1.00355
ycdL	1.09178	1.06152	0.98959	1.05196	1.05124	1.0487	1.04848	1.00122	1.0023	0.998562
rbfA	0.881857	0.915513	1.03792	0.908669	0.955601	0.913376	0.955566	0.943903	1.047	0.995856
rpmI	1.15939	1.1097	0.961214	1.10843	1.05114	1.10019	1.05353	1.03551	0.942315	0.998543
ybjK	0.98622	0.988768	1.01868	0.984458	1.0086	0.98649	1.00842	0.973633	1.01897	0.997879
yhiF	1.03748	1.05043	0.944369	1.05466	0.994592	1.05414	0.984435	1.07687	0.925303	0.98866
yafK	0.776123	0.844715	1.08812	0.82769	0.949561	0.829257	0.952842	0.862739	1.15918	1.00415
yiaK	1.02538	0.994439	1.0417	0.973962	1.05433	0.964123	1.05755	0.908829	1.08647	1.00397
x	0.994818	0.986638	1.03348	0.976842	1.0305	0.972274	1.02481	0.945816	1.10805	1.00082
rof	1.04145	1.01026	1.03807	0.998381	1.05535	0.997571	1.05736	0.940512	1.07978	1.00311
ebgC	0.953316	0.99515	0.954615	0.998465	0.96561	0.992754	0.956981	1.0533	0.931271	0.992733
sotB	0.89933	0.896071	1.10187	0.870216	1.02392	0.866523	1.03308	0.828176	1.19175	1.00705
pflB	0.972963	1.03433	0.91046	1.04643	0.915393	1.05737	0.916997	1.14938	0.862819	1.00007
yafQ	0.946558	0.937903	1.08998	0.917383	1.02798	0.920365	1.02131	0.896254	1.14164	1.00027
vsr	1.09297	1.07821	0.974704	1.066	1.0302	1.07061	1.02173	1.03048	0.999199	0.99358
osmC	0.969475	0.956601	1.05347	0.951732	1.00634	0.974997	1.01159	0.950608	1.05523	1.01065
yfiH	0.8711	0.904106	1.0455	0.902098	0.956877	0.999593	0.963115	1.01531	0.963554	1.00478
atpA	0.988439	0.958151	1.06142	0.939429	1.0416	0.938727	1.04166	0.872523	1.09313	1.00268
ybiA	0.962499	0.964968	1.02047	0.979483	0.962599	0.985637	0.973388	0.985741	0.996954	1.00576
yjgR	1.06416	1.07648	0.934359	1.08539	1.0069	1.08614	0.993634	1.09773	0.929515	0.987659
yqjI	1.12382	1.14529	0.877073	1.16678	0.983447	1.17118	0.96296	1.21518	0.813238	0.983013
yeiJ	0.98572	1	0.989299	0.987532	1.00187	1.03349	0.979996	1.04165	0.945545	0.991463
umuC	1.00369	0.989611	1.04214	0.977554	1.03236	0.974861	1.03711	0.940059	1.10748	1.0006
melR	0.988646	0.976054	1.04371	0.977976	1.00415	0.982407	1.01974	0.955478	1.06746	1.01026
treA	0.946979	0.992479	0.966436	1.0128	0.944094	1.03795	0.949783	1.08844	0.89143	1.00166
trkG	0.934008	0.970215	0.997465	0.965514	0.972788	0.970045	0.971755	1.00413	1.02479	0.995869
yceF	0.968276	0.97902	1.01228	0.977214	0.99746	0.978333	0.99768	0.973264	1.00217	0.99774
gudD	1.14107	1.07816	0.98703	1.0657	1.06057	1.06931	1.05488	1.02778	0.989901	0.998848
btuC	1.08997	1.05764	0.975974	1.07335	1.00405	1.0772	1.00698	1.05552	0.944535	1.00143
yfgE	1.02216	1.03645	0.95386	1.05614	0.947875	1.06749	0.957089	1.1064	0.89995	1.00081
phoU	1.00039	1.03942	0.969547	1.06407	0.958079	1.07924	0.958725	1.11565	0.966148	0.999613
ydhB	1.00192	1.00046	0.981715	1.01074	0.972027	1.01951	0.976932	1.03039	0.939292	1.00263
yaiU	1.04591	1.03572	0.97932	1.04127	1.01701	1.03464	1.00058	1.02866	0.971449	0.994068
oppD	1.12136	1.08603	0.933054	1.11171	0.979788	1.11693	0.978883	1.11137	0.846589	0.99887
paaK	1.07882	1.05393	0.997592	1.05835	1.0349	1.06001	1.03137	1.02902	1.02098	1.00257
srlD	1.13481	1.08361	0.967448	1.09054	1.03619	1.09875	1.04231	1.04929	0.933881	1.00087
ygbE	1.09573	1.06387	0.995518	1.05058	1.051	1.05178	1.03982	1.02454	1.01305	0.997363
ygjH	1.07438	1.08493	0.93489	1.08204	1.00036	1.08404	0.993863	1.099	0.940244	0.987969
ybaY	0.967542	0.956837	1.05467	0.958319	1.01681	0.959147	1.03184	0.916096	1.04919	1.01311
sgcA	0.756192	0.851311	1.04498	0.849886	0.901021	0.841048	0.906327	0.924192	1.04993	1.00238
yfgG	0.949288	0.989595	0.986607	0.976574	0.974139	0.972356	0.966207	1.00685	0.986105	0.996002
yhfK	1.06297	1.05478	0.949692	1.05281	1.01078	1.05065	0.99793	1.05362	0.93475	0.991331
ycjW	1.145	1.15075	0.889549	1.18273	0.975396	1.20304	0.96566	1.2224	0.834407	0.98851
yjiM	0.989099	1.028	0.94069	1.03742	0.965668	1.03846	0.96019	1.09467	0.923266	0.988289
purA	0.842768	0.863886	1.10802	0.834871	0.997444	0.841069	1.00627	0.813894	1.19743	1.00663
rbsA	1.09606	1.05759	0.988072	1.07196	1.01758	1.08088	1.02277	1.04291	0.95783	1.00089
osmB	0.990288	1.03448	0.918663	1.06315	0.930137	1.08723	0.924344	1.18375	0.850139	0.995834
ycfD	1.1077	1.06046	0.985316	1.07341	1.03285	1.07905	1.0338	1.02541	0.96057	1.0016
helD	1.20317	1.14357	0.905713	1.14309	1.0376	1.13992	1.03387	1.13159	0.870083	0.990456
flgE	0.907793	0.886218	1.13347	0.878993	1.00393	0.878881	1.02334	0.82746	1.18647	1.02027
ymdC	1.06992	1.03646	1.00834	1.02863	1.03905	1.03507	1.05086	0.99182	1.03324	1.00392
metE	1.08036	1.0457	1.00227	1.03467	1.045	1.0333	1.0586	1.0027	1.0306	1.00375
rhtB	1.10412	1.05213	1.00205	1.05542	1.04793	1.05346	1.04827	1.0047	1.01664	1.00221
ilvH	1.07667	1.0365	1.00647	1.03034	1.05722	1.03255	1.05652	0.992264	1.0275	1.00362
yfiM	1.08829	1.02691	1.00475	1.0191	1.04664	1.01759	1.04386	0.978842	1.01277	1.00026
pdxB	1.01795	1.02269	0.982366	1.03471	0.964494	1.04033	0.978089	1.03634	0.942795	1.00159
tpx	1.02202	1.05986	0.935677	1.08044	0.95626	1.13393	0.940937	1.18456	0.855383	0.993105
(yhiL)	1.05625	1.0241	1.02378	1.01502	1.05919	1.01158	1.0611	0.972594	1.05826	1.00587
yggN	1.07184	1.05572	0.956628	1.07818	0.977774	1.09239	0.988015	1.09867	0.891541	0.999819
smf	0.938718	0.997883	0.93782	1.01023	0.931453	1.01311	0.927345	1.09551	0.903321	0.990534
ugpQ	1.02965	1.0189	0.980587	1.03062	0.973463	1.04352	0.978258	1.05137	0.933616	1.00108
afuC	1.09581	1.06614	0.961756	1.07334	1.03413	1.07229	1.01982	1.04833	0.954975	0.992215
yoeB	0.883843	0.934011	1.01118	0.92841	0.954462	0.920579	0.951261	0.969586	1.02618	0.997745
mdoH	1.00903	0.972481	1.06387	0.951759	1.05462	0.945986	1.06557	0.886373	1.1302	1.0059
ygcQ	0.976222	0.99034	1.02379	0.985922	1.01622	0.98276	1.01054	0.959535	1.0481	0.998934
fliZ	1.10479	1.05738	0.99949	1.05921	1.03575	1.06252	1.04361	1.00132	1.02371	1.00168
celC	1.03312	0.987461	1.05575	0.97869	1.03286	0.977211	1.04931	0.919636	1.08289	1.01089
yiiE	1.15394	1.08211	0.985638	1.08557	1.05755	1.08183	1.04652	1.01345	0.964102	0.996993
ygjI	1.12409	1.12683	0.92202	1.13398	1.00494	1.13754	0.996081	1.14817	0.911094	0.985146
cobU	0.970004	0.973721	1.05089	0.957029	0.985343	0.954465	1.00033	0.956951	1.08039	1.01231
uhpC	0.962237	0.976302	1.0255	0.967336	1.00721	0.961989	0.999695	0.959602	1.05679	0.998913
cutA	0.90095	0.952076	0.96236	0.959514	0.940462	0.971857	0.926549	1.04153	0.925265	0.99384
ydfC	0.841612	0.874993	1.07924	0.860552	0.962843	0.860209	0.96207	0.882284	1.12426	1.00034
hofG	0.905087	0.91675	1.07195	0.895833	1.00699	0.893076	1.00592	0.87842	1.12518	1.00067
fdnH	1.02438	0.973787	1.07923	0.969106	1.05622	0.966122	1.06454	0.886226	1.10722	1.01103
ycbZ	1.06049	1.02019	1.0168	1.02389	1.02789	1.02015	1.02678	0.978598	1.01805	1.00342
slyX	0.954304	0.952685	1.02472	0.96262	0.964378	0.970336	0.985356	0.97645	1	1.00788
yigA	0.815563	0.892794	1.03058	0.890083	0.921336	0.887364	0.916976	0.941712	1.02009	0.998148
yeeE	1.11183	1.06397	1.00528	1.05894	1.05304	1.05968	1.04829	1.00316	1.04177	1.00085
recA	1.19351	1.1127	0.950063	1.10875	1.04069	1.11416	1.04272	1.07497	0.925173	0.992851
yidG	1.03835	1.00347	1.02385	0.998526	1.03082	1.0143	1.03826	0.968096	1.02518	1.00554
cyaA	1.0004	0.959526	1.10379	0.941241	1.05407	0.952633	1.06638	0.880132	1.202	1.01269
appY	1.06143	1.01061	1.02322	1.01014	1.04366	1.01	1.05396	0.958121	1.04142	1.00634
ybiC	1.03617	1.00071	1.04145	1.00176	1.04704	1.00715	1.05206	0.959104	1.07877	1.00772
yieF	1.07593	1.04979	0.976526	1.06309	1.0072	1.08574	1.0072	1.06584	0.958247	1.00082
livG	1.18849	1.16628	0.875614	1.19117	0.995584	1.20562	0.989375	1.20239	0.814591	0.989358
thiS	0.942378	0.950418	1.02069	0.964038	0.951935	0.980916	0.970037	1.00013	0.999789	1.00634
ygbI	1.09963	1.08237	0.954151	1.10695	1.00035	1.11907	1.00263	1.10454	0.913009	0.999709
rzoR	1.05413	1.01842	1.02015	1.01895	1.03173	1.02162	1.04294	0.988862	1.03783	1.00411
ymfO	1.06698	1.08863	0.910344	1.09148	0.978994	1.09386	0.96025	1.13605	0.87505	0.985012
ygjM	0.884561	0.964355	0.944677	0.981895	0.889224	0.989996	0.895053	1.09768	0.892589	0.995896
rseC	1.05832	1.03431	0.994734	1.03462	1.01435	1.03915	1.02125	1.02361	0.997048	1.00203
ilvC	0.928896	0.939878	1.03276	0.945134	0.951364	0.95334	0.974687	0.968094	0.994995	1.00988
rnfB	1.11829	1.11535	0.936502	1.13165	1.02211	1.1332	0.996612	1.1302	0.907715	0.984881
yjcO	1.14068	1.13326	0.934325	1.1249	1.02517	1.13263	1.01463	1.11247	0.915028	0.987413
yegH	1.05807	1.00518	1.02268	1.00514	1.03754	1.00543	1.04154	0.957927	1.0201	1.00604
yfiA	0.986129	0.980738	1.00608	0.983778	0.998062	1.09251	0.997028	1.07446	0.923107	0.996436
yeeZ	1.08154	1.04226	1.01166	1.04125	1.03872	1.0436	1.04576	0.997428	1.04768	1.0025
torS	1.15463	1.09825	0.973456	1.09654	1.06649	1.10625	1.05424	1.05611	0.970079	0.997052
ydaT	1.07001	1.05784	0.950631	1.07635	0.977049	1.08883	0.979602	1.10103	0.898009	1.00046
csgD	1.15759	1.11218	0.932491	1.13745	1.01094	1.14515	1.01209	1.12866	0.88706	0.996746
aas	0.915614	0.991963	0.943229	1.00984	0.904137	1.02152	0.899959	1.12444	0.885659	0.990722
ddpX	1.11514	1.09278	0.944866	1.10212	1.0036	1.17353	0.9971	1.18167	0.852733	0.993296
ubiC	1.03255	0.977048	1.07213	0.963646	1.0707	0.961402	1.08053	0.890438	1.11902	1.00881
ubiX	1.00588	0.966445	1.05996	0.9669	1.00275	0.969679	1.02084	0.90243	1.06238	1.01193
ung	1.09262	1.04534	1.0011	1.0444	1.05568	1.04063	1.0553	0.987495	1.0159	1.00114
lit	1.10357	1.06504	0.988172	1.06749	1.04031	1.07668	1.0354	1.04258	0.960724	1.00142
yoaB	1.08017	1.03965	1.00749	1.03433	1.04466	1.03452	1.04415	0.994621	1.02737	0.99905
ycbY	0.967206	0.960273	1.04733	0.951927	1.02662	0.945028	1.02897	0.91117	1.11186	1.00061
atpB	0.921478	0.973516	0.979809	0.958556	0.953214	0.972829	0.951249	1.01508	0.96638	0.994765
yghR	0.967611	0.985248	1.0009	0.984626	0.993711	0.986003	0.986438	1.0037	0.995822	0.997042
yqeC	0.894032	0.951576	0.996217	0.954656	0.942146	0.953882	0.93612	1.01307	0.978675	0.994778
dmsB	1.04214	1.00107	1.05375	0.995459	1.04199	1.00111	1.0519	0.935834	1.08404	1.00803
codA	0.970535	0.989295	0.99896	0.98798	0.979743	0.988263	0.972057	1.00788	1.00952	0.995716
yfbB	0.98574	1.01261	0.962419	1.02641	0.948925	1.10251	0.937931	1.10783	0.879864	0.997846
ygdD	0.993388	1.04662	0.909647	1.07502	0.924601	1.10597	0.904781	1.20516	0.796199	0.98431
yeeL	1.00095	0.983808	1.04053	0.969579	1.05101	0.96278	1.048	0.908613	1.09229	1.00444
yggV	1.0319	1.07246	0.905889	1.08727	0.95348	1.09025	0.942978	1.15082	0.867209	0.984471
sgaH	1.02627	0.996221	1.02649	1.00023	1.01563	1.0043	1.01836	0.960994	1.01282	1.00495
ycgX	1.08074	1.05741	0.970578	1.06931	0.988959	1.08456	0.998111	1.09683	0.940941	1.00015
ybbN	1.15036	1.11546	0.943167	1.12265	1.03694	1.12117	1.0206	1.08871	0.93456	0.989685
yjbC	0.99845	1.01678	0.99346	1.01162	0.987741	1.019	0.985353	1.02364	0.991591	0.994286
fbaB	1.09489	1.03708	1.00889	1.03586	1.04785	1.03437	1.05567	0.982687	1.03666	1.00257
yciO	1.18254	1.13945	0.927759	1.15823	1.04495	1.16155	1.03424	1.13758	0.909443	0.992006
ascB	1.02523	0.975736	1.05552	0.959283	1.06242	0.949637	1.0801	0.878849	1.11107	1.01007
yccD	1.03611	0.994839	1.03692	0.980007	1.05242	0.978981	1.0537	0.929775	1.07947	1.0036
yqaA	1.06251	1.03938	1.00116	1.04502	1.0307	1.05475	1.03032	1.02164	1.00448	1.00167
yidY	1.00634	1.01879	0.96301	1.02114	0.980056	1.03662	0.972114	1.0473	0.954497	0.991069
rzpD	1.05738	1.02803	0.999927	1.02343	1.02113	1.03885	1.02979	1.0159	0.971873	1.00156
nrdF	0.918249	0.988806	0.958549	0.985947	0.934708	0.996424	0.934269	1.05176	0.965559	0.992757
ybiW	1.14827	1.11127	0.936974	1.11833	1.0494	1.12134	1.03166	1.08094	0.916991	0.9924
tynA	1.14692	1.10513	0.931335	1.13529	0.986331	1.16061	0.989602	1.14942	0.880191	0.99434
yccB	0.945213	0.930833	1.11422	0.921236	1.02304	0.960715	1.03683	0.909234	1.17621	1.01389
kdpD	1.07173	1.07784	0.954051	1.07298	1.02222	1.07003	0.999025	1.05066	0.941998	0.990509
celF	1.10881	1.06396	0.994023	1.07285	1.03621	1.07816	1.03688	1.02357	0.996948	0.999982
yeiQ	1.04029	1.06719	0.925944	1.10074	0.954682	1.11749	0.954138	1.16084	0.862092	0.996193
ydaU	1.15443	1.11719	0.966454	1.10301	1.06475	1.09552	1.04763	1.05297	0.981464	0.996948
alr	1.06681	1.03236	0.994618	1.03	1.04366	1.03138	1.03651	0.998195	0.989675	0.998349
yjjZ	1.10462	1.11875	0.886879	1.12653	1.00108	1.12523	0.974967	1.15366	0.842698	0.985524
yqjH	1.03211	1.03158	0.984723	1.04843	0.986154	1.0575	0.990921	1.06859	0.961695	0.99982
pphA	0.997207	1.03675	0.948915	1.05666	0.950769	1.11214	0.941489	1.15777	0.859865	0.994715
lamB	1.0662	1.05503	0.967244	1.06261	1.0042	1.07609	1.00883	1.08412	0.949812	1.00087
glcB	1.05845	1.0414	0.977449	1.04573	1.01003	1.0492	1.00768	1.03044	0.958635	1.00308
gltB	1.03986	1.00592	1.0334	1.00196	1.03804	1.00678	1.04727	0.97826	1.07543	1.00683
cysA	1.02179	0.985973	1.07761	0.981467	1.03174	0.985275	1.04778	0.920943	1.18592	1.01084
basR	0.80157	0.859529	1.1069	0.838659	0.983654	0.840753	0.985718	0.838764	1.1883	1.00427
yigG	1.0211	1.00999	1.00783	1.00582	1.01424	1.0084	1.02506	0.991047	1.00797	1.00318
ydbH	1.08007	1.05215	0.990493	1.0505	1.03053	1.05189	1.02262	1.03584	1.00452	0.994272
perM	0.935749	0.923478	1.10282	0.905941	1.03954	0.903641	1.05159	0.85255	1.22151	1.00792
rplY	1.17676	1.14819	0.954045	1.1676	1.03359	1.15678	1.03127	1.12193	0.963321	0.99264
idnD	1.08111	1.06554	0.943718	1.06611	1.01002	1.06645	0.998851	1.06785	0.918055	0.990165
yfaD	0.855238	0.865016	1.13814	0.830367	1.02214	0.830627	1.03505	0.803063	1.25493	1.0115
ycdR	1.07578	1.03201	1.00894	1.02595	1.03014	1.03644	1.04024	0.992403	0.996108	1.00156
sgcQ	0.948341	0.965878	1.01021	0.973427	0.971569	0.97678	0.979333	1.00406	0.992988	1.00642
ompG	1.03748	1.04349	0.962303	1.05508	0.985085	1.06741	0.982096	1.0879	0.917118	1.00164
eutH	0.960418	0.978139	0.983702	0.985852	0.967562	0.989973	0.965194	1.01787	0.9439	0.992964
yiaO	0.986969	0.972811	1.03123	0.962045	1.02594	0.962354	1.03065	0.944747	1.05392	0.999618
yiaW	0.918701	0.934952	1.03494	0.917817	0.997494	0.913807	0.99045	0.924301	1.07289	0.999656
ybbD	0.89575	0.924573	1.03674	0.923793	0.971376	0.923957	0.973021	0.929444	1.05197	0.996133
yfbU	1.06215	1.03451	1.03572	1.03308	1.04975	1.02914	1.0534	0.991706	1.05545	1.00009
ybgO	1.01253	0.998475	1.01657	0.99441	1.02135	0.994162	1.03052	0.962347	1.01049	1.00665
bioB	0.997272	1.02288	0.980507	1.01923	0.993377	1.01366	0.98733	1.02718	0.979292	0.995111
yjcQ	1.07393	1.04722	0.9739	1.04841	1.0092	1.05389	1.02075	1.03075	0.964838	1.00221
htrE	0.93669	0.973651	1.01864	0.958693	0.987946	0.954109	0.986727	0.962756	1.05098	0.998561
sbcD	1.0423	1.06676	0.921391	1.09168	0.94493	1.10655	0.943965	1.16406	0.869514	0.995846
galT	1.03345	1.03178	0.977691	1.04764	0.968301	1.06172	0.972524	1.0862	0.950794	1.00026
cobT	0.904927	0.961685	0.981336	0.960602	0.95023	0.958053	0.939598	1.02203	0.969416	0.99562
yfeD	0.98858	0.949654	1.07868	0.935921	1.01551	0.938915	1.03923	0.901837	1.08603	1.01532
folB	0.942808	0.964917	1.00006	0.977488	0.946276	0.986282	0.958473	1.02433	0.973539	1.00477
JW5101	1.15161	1.09869	0.954327	1.10222	1.03719	1.12085	1.04276	1.06956	0.932056	0.998921
folX	1.06708	1.04263	0.982996	1.04768	1.01469	1.06131	1.0179	1.03424	0.967135	1.00177
ykgF	0.845549	0.887538	1.07418	0.871419	0.970168	0.867439	0.969574	0.880675	1.14129	1.00162
cdd	1.16088	1.13744	0.944661	1.15079	1.0314	1.16911	1.02358	1.12817	0.936646	0.993823
sodC	0.966876	0.96823	1.03334	0.952359	1.0151	0.947974	1.01437	0.942493	1.11828	1.00121
ybbY	0.9907	0.997756	0.991617	1.00854	0.964149	1.0327	0.964325	1.06249	0.917881	0.99994
yahN	1.01954	0.989566	1.05355	0.982973	1.04476	0.98444	1.05964	0.937745	1.09199	1.00841
yiiU	1.05362	1.05601	0.975547	1.05532	1.00227	1.05881	1.00093	1.03975	0.987983	0.991725
yhcN	1.06194	1.03298	1.00807	1.03744	1.02334	1.03974	1.02755	1.01447	0.999987	1.00115
znuC	0.992177	0.970346	1.04858	0.973363	1.00316	0.973826	1.01565	0.943683	1.07214	1.01055
ssuD	1.0204	0.988613	1.06134	0.973171	1.05209	0.96991	1.05598	0.919696	1.12258	1.00414
JW5244	1.08405	1.04386	1.00803	1.03721	1.04277	1.04281	1.04428	1.00037	1.03253	0.999476
yegI	1.11212	1.07556	0.985455	1.0761	1.05651	1.08077	1.05087	1.04787	0.991967	0.996898
rbsD	0.958782	0.939834	1.07914	0.937943	1.00131	0.945133	1.02221	0.908507	1.10181	1.01445
yohG	1.00394	0.988068	1.02976	0.972142	1.02046	0.969768	1.02492	0.947077	1.07509	1.00001
yebS	0.98148	0.949668	1.09018	0.927925	1.06432	0.924637	1.06876	0.870159	1.1732	1.01056
fimD	1.04515	1.00483	1.04814	0.991574	1.05546	0.989917	1.0665	0.923785	1.06706	1.00565
yjhF	1.1125	1.06507	0.976666	1.07432	1.03215	1.07861	1.03618	1.04337	0.963377	1.0012
nagB	1.05045	1.09223	0.916133	1.0986	0.977797	1.09878	0.955858	1.14366	0.911121	0.985454
ybcN	1.11206	1.07057	0.979048	1.09169	1.01613	1.09871	1.02198	1.05981	0.95104	0.999676
ybaX	0.928522	0.967363	0.999365	0.974558	0.968309	0.975442	0.963748	1.01114	1.012	0.994651
yraH	0.92004	0.975042	0.963563	0.981689	0.935763	0.986949	0.934479	1.06825	0.940239	0.992074
agaZ	1.08922	1.06614	0.965081	1.08282	1.00749	1.08459	1.01235	1.05736	0.926602	1.0013
udp	1.09953	1.07935	0.963362	1.06329	1.04586	1.0663	1.03694	1.03492	0.971078	0.996474
mviM	0.953004	0.980929	0.998903	0.991836	0.951571	1.00105	0.961805	1.04076	0.965767	1.00307
yajG	0.942668	0.98253	0.969595	0.97393	0.950893	0.967395	0.947518	1.03287	0.945563	0.99491
hcaE	1.07191	1.02492	1.02997	1.01171	1.04545	1.012	1.05503	0.972532	1.05207	1.00378
uvrD	1.06502	1.04649	0.980435	1.06514	0.988545	1.07279	0.992842	1.06811	0.937223	0.999857
proV	1.08689	1.05583	0.9788	1.0693	1.01314	1.07515	1.01999	1.04205	0.9679	1.0014
trpC	1.16201	1.13819	0.915797	1.15133	1.03099	1.14992	1.00691	1.13605	0.901769	0.987945
yeeX	1.06003	1.05378	0.967089	1.06751	1.00384	1.08359	1.00375	1.07703	0.930718	1.00071
emrE	0.974535	0.985981	0.988644	0.991873	0.96942	0.997459	0.975686	1.01594	0.963916	1.00385
moaE	1.01242	1.05175	0.896025	1.079	0.924461	1.09252	0.926043	1.16531	0.815284	0.986029
yhiM	0.9371	0.962798	1.0015	0.975122	0.93486	0.980236	0.944945	1.01759	0.962065	1.00449
yagZ	1.05891	1.09045	0.891817	1.12143	0.948001	1.16733	0.931187	1.23722	0.80288	0.985792
phnP	0.859021	0.913434	1.00634	0.911339	0.928333	0.915611	0.929707	0.977317	0.966487	0.996259
ybjJ	1.08447	1.07287	0.934619	1.1039	0.975346	1.111	0.974365	1.11799	0.863293	0.998409
glyS	1.06681	1.04383	0.965301	1.05333	1.00339	1.06371	1.01634	1.05362	0.946973	1.00226
ycjQ	1.13911	1.08727	0.972686	1.09532	1.04211	1.09694	1.04242	1.04324	0.955253	0.999393
ygcR	1.09564	1.07961	0.961552	1.09946	1.01168	1.10982	1.01259	1.08401	0.938327	1.00075
yjiK	0.96749	0.978877	1.00222	0.984951	0.978633	0.99037	0.988889	0.999145	0.995687	1.00468
ypdD	1.16806	1.14742	0.94281	1.15566	1.04132	1.1458	1.02997	1.11153	0.953606	0.995109
yhbW	1.06766	1.02752	1.00304	1.02228	1.04165	1.01701	1.03629	0.971109	0.997651	1.00019
treB	1.0042	0.993771	1.02951	0.981548	1.0395	0.973896	1.04314	0.939113	1.0833	1.0018
ybiV	0.908274	0.923615	1.05866	0.903538	1.00506	0.89705	1.00415	0.886212	1.12182	1.00177
yjcE	0.976268	0.993069	0.99907	0.992848	0.96577	1.00153	0.975144	1.0032	0.961348	1.00305
mlc	1.01499	1.02404	0.977241	1.03474	0.985724	1.04237	0.988153	1.06817	0.954404	1.001
(yedS)	1.0967	1.04921	0.999528	1.05008	1.04319	1.05215	1.04041	1.00341	0.983528	1.00105
speE	0.941797	0.961152	1.01122	0.951693	0.982776	0.951824	0.989259	0.97702	1.03836	0.997546
ycjF	1.06979	1.0454	0.996567	1.03829	1.0507	1.04671	1.04437	1.00783	0.99833	0.998659
ycgO	1.07788	1.0216	1.01618	1.0194	1.04789	1.02783	1.05123	0.973439	1.00075	1.00282
kdpA	1.02162	1.01243	1.01683	1.00548	1.02676	1.00841	1.02489	0.958266	1.05481	1.00009
leuL	1.08392	1.0388	0.994843	1.02582	1.0487	1.02821	1.05231	0.978496	1.00491	1.00369
yggF	0.993149	0.987708	1.02591	0.972103	1.02168	0.970232	1.02728	0.948767	1.06496	1.00037
fliT	1.06988	1.0222	1.02637	1.01319	1.0462	1.03821	1.05236	0.988322	1.03978	1.00082
yjfL	0.921921	0.910981	1.12476	0.881265	1.0392	0.874216	1.05264	0.814541	1.2167	1.01081
marA	1.02572	1.03483	0.947389	1.04002	0.97847	1.03697	0.967401	1.07039	0.929428	0.989949
yghG	1.07359	1.0127	1.02759	1.00657	1.05056	1.00108	1.05688	0.923613	1.04598	1.00483
ybgK	1.04471	1.03873	0.957116	1.0646	0.967455	1.07325	0.975404	1.08864	0.899945	1.00019
yheN	1.05984	1.00524	1.03806	0.986369	1.05371	0.99	1.0604	0.929687	1.0729	1.00494
ascF	0.977879	0.945444	1.0946	0.936004	1.0455	0.933153	1.0653	0.871251	1.19165	1.0153
yhbE	0.984637	0.964572	1.02423	0.967141	0.992816	0.974341	1.00178	0.969862	1.0074	1.00706
yhdU	1.10578	1.04607	1.00486	1.04466	1.05024	1.04577	1.04327	0.996319	1.00217	1.00091
yfeY	1.03198	0.981129	1.06818	0.95358	1.0562	0.950241	1.07098	0.893984	1.11508	1.00995
fliQ	0.974853	0.935805	1.11149	0.91374	1.05658	0.920988	1.06989	0.851204	1.23284	1.01358
yegK	1.04353	1.00286	1.03257	1.00137	1.04522	0.998566	1.04575	0.930722	1.04974	1.00729
yhjY	1.04306	1.0367	0.97211	1.03766	1.01649	1.03618	1.01201	1.03432	0.977205	0.995142
cysC	1.13475	1.12022	0.922253	1.12279	1.01441	1.12292	0.989592	1.12315	0.869227	0.985501
nrdE	0.928263	0.954577	1.02593	0.946211	0.985945	0.95405	0.985721	0.934796	1.06426	0.99806
pinR	1.07167	1.05349	0.983502	1.05737	1.02137	1.06927	1.01841	1.05557	0.974359	1.00135
JW3576	1.08148	1.03076	0.987388	1.0299	1.03371	1.03463	1.03418	0.997227	0.965411	1.00291
ycfF	1.16433	1.11291	0.956553	1.12237	1.04706	1.12905	1.05044	1.08525	0.924191	0.995397
maa	1.13582	1.10113	0.94883	1.11045	1.03522	1.11212	1.02238	1.09223	0.925001	0.989552
lasT	1.06449	1.05797	0.974631	1.07076	0.981605	1.0872	0.990039	1.09137	0.931788	0.999251
yieE	1.01087	1.02078	0.983672	1.02461	0.976819	1.03214	0.983443	1.02869	0.948224	1.00098
ybhO	1.13068	1.10911	0.959065	1.12592	1.00595	1.135	1.00284	1.1265	0.958653	0.997257
narZ	1.0917	1.06635	0.988771	1.07326	1.02618	1.07528	1.01832	1.03268	0.966448	1.00028
moaD	0.892027	0.948822	0.981622	0.969048	0.90814	0.976254	0.911943	1.05039	0.928352	1.00117
yagI	1.07499	1.04495	0.990637	1.05557	1.01991	1.06661	1.02173	1.02456	0.978338	1.00084
yciG	1.05879	1.0223	1.02271	1.01077	1.04568	1.01119	1.05558	0.959263	1.03201	1.00446
yjiH	0.946122	0.970241	0.9968	0.970264	0.968924	0.96945	0.967486	0.997304	1.00168	0.99624
uidR	1.10619	1.09343	0.943453	1.09278	1.03002	1.09327	1.01645	1.07796	0.929221	0.991219
yjhB	0.920252	0.955643	1.00606	0.955829	0.965082	0.954837	0.963863	0.989682	1.0057	0.996064
eco	1.03437	1.05153	0.948784	1.05753	1.0041	1.05761	0.986055	1.07438	0.936144	0.990273
yhiS	1.032	1.02777	0.96423	1.0396	0.983776	1.04831	0.993051	1.08085	0.933856	1.00135
ygfI	0.931929	0.965279	0.980875	0.967299	0.954643	0.969396	0.949968	1.02347	0.955345	0.994556
ptsG	1.01291	1.04566	0.929576	1.0557	0.963338	1.06058	0.956405	1.10857	0.898658	0.98763
yidQ	1.07708	1.04833	0.995928	1.03492	1.03571	1.03462	1.04304	1.00055	1.02861	1.00041
ygeA	0.877216	0.893281	1.10278	0.877533	0.976872	0.930344	0.991079	0.929593	1.1306	1.01479
yrbF	1.0002	1.03449	0.936895	1.04406	0.964219	1.04807	0.950908	1.09282	0.911007	0.988977
ybbL	0.947055	0.997871	0.946901	1.0042	0.941411	1.00692	0.934502	1.08047	0.913797	0.991484
ymfE	1.13551	1.10683	0.947973	1.1219	1.01542	1.1306	1.01496	1.11282	0.919756	0.997576
acrA	0.877444	0.915991	1.02142	0.904143	0.967316	0.905128	0.966418	0.92969	1.0307	0.998986
fixC	0.883749	0.891057	1.10604	0.867449	1.01909	0.862337	1.02234	0.835177	1.19386	1.00727
yedS	1.05599	1.0092	1.0223	1.00647	1.02954	1.01037	1.04049	0.975279	1.04878	1.00465
citX	1.08179	1.06534	0.984077	1.08352	1.0043	1.07987	1.00714	1.06608	0.981244	0.999639
ypjB	1.07056	1.00863	1.04562	0.997842	1.05653	0.998263	1.06395	0.930464	1.05966	1.00455
JW5814	0.931331	0.965973	0.997799	0.973078	0.93779	0.978434	0.951268	1.02775	0.979624	1.00551
JW5357	0.923618	0.965105	1.00306	0.962895	0.961071	0.962515	0.954745	1.00498	1.00506	0.995363
aqpZ	0.961443	0.981376	1.00338	0.994674	0.962536	1.00066	0.967721	1.01701	0.969558	1.00248
ypfH	0.904874	0.940038	1.01645	0.92829	0.979172	0.926799	0.976604	0.966696	1.02887	0.997892
yhjE	1.0461	1.01482	1.01441	1.00534	1.0403	1.00065	1.04314	0.961874	1.02201	1.00123
sohA	1.05136	1.05237	0.953575	1.06431	0.97964	1.08178	0.982839	1.10987	0.896745	0.998983
yejA	1.03879	1.03652	0.964594	1.04577	0.990872	1.16355	0.979003	1.16605	0.853875	0.992915
priA	1.00211	1.01217	0.979263	1.01743	0.996646	1.0189	0.989716	1.03078	0.978861	0.995502
smp	1.00427	1.00972	0.988599	1.01975	0.992127	1.02346	0.99234	1.02624	0.970611	1.00068
corA	0.856357	0.882796	1.10683	0.860342	0.999853	0.855877	1.00384	0.841115	1.2114	1.00552
ftnA	1.01852	1.00125	1.01727	1.00075	1.01868	1.00434	1.02823	0.976155	1.02833	1.00496
phnO	1.05027	0.993897	1.0554	0.978797	1.06442	0.98201	1.06502	0.909894	1.08485	1.007
rfaF	0.974137	0.935896	1.09564	0.916738	1.05491	0.921764	1.05646	0.852979	1.17956	1.00809
yhbJ	1.03156	0.997852	1.02839	0.995945	1.02791	0.997441	1.03193	0.968339	1.05462	1.00701
yciC	0.96069	0.995536	0.966534	0.996561	0.956983	0.997924	0.947944	1.04768	0.942618	0.992691
nfi	1.05517	1.01117	1.03795	1.0015	1.04455	0.998877	1.04636	0.944897	1.04077	1.00565
yafA	0.854153	0.923578	1.00255	0.92656	0.944829	0.925418	0.935458	0.985951	0.991757	0.996435
yiaC	0.988161	0.976452	1.03416	0.96351	1.02716	0.962646	1.01858	0.943331	1.07034	1.00078
uvrC	1.03573	1.00841	1.01114	1.01225	1.01394	1.01586	1.01446	0.983983	1.021	1.00228
ygeZ	0.990577	0.983679	1.02318	0.992378	0.99182	0.997223	0.999489	0.989433	1.01401	1.00193
fadB	0.974455	0.997873	0.986074	1.00283	0.979324	1.00744	0.967216	1.00368	0.969927	0.994751
yjgL	0.895671	0.937968	1.00754	0.942111	0.949015	0.940251	0.941006	0.98976	0.995173	0.99559
yagT	1.05924	1.0344	1.012	1.02128	1.04262	1.02378	1.05052	0.997653	1.04227	1.00225
mpl	1.07988	1.08199	0.910182	1.11484	0.967826	1.13981	0.957643	1.19161	0.839446	0.993348
prpD	1.1283	1.07698	0.978173	1.0771	1.04961	1.06947	1.04181	1.02808	0.953015	0.995984
yiaD	0.994222	1.04851	0.893919	1.0669	0.926811	1.07921	0.914059	1.18779	0.826116	0.987511
yedY	1.04695	1.01541	1.02044	1.01094	1.04731	1.00858	1.04438	0.951093	1.05188	1.00286
ybeA	0.97789	1.04719	0.900611	1.07513	0.932137	1.09469	0.9148	1.20761	0.823173	0.986145
yfbP	1.04764	1.01403	1.0351	0.999468	1.04458	1.0104	1.04984	0.966283	1.06702	1.00481
glnK	1.00826	1.01745	0.974141	1.02267	0.97815	1.04316	0.980949	1.05628	0.935976	1.00128
pyrF	1.06271	1.04061	0.991949	1.05616	0.993871	1.06893	0.997843	1.02705	0.989348	0.999906
ansP	1.04924	0.997775	1.04312	0.989767	1.05269	0.995075	1.05979	0.925739	1.04692	1.00591
yfbE	1.05673	1.02925	1.00483	1.02966	1.03529	1.03286	1.03679	1.00186	1.02302	1.0023
yciH	0.991346	1.00002	0.984632	1.00566	0.971968	1.07145	0.958626	1.04375	0.90204	0.999233
yieG	0.964559	0.988112	0.990966	0.983708	0.972158	0.988224	0.966763	0.991181	0.945932	0.994641
fimF	1.14158	1.08453	0.98716	1.09178	1.04498	1.1235	1.03474	1.07331	0.954854	0.99542
argK	1.03078	1.02022	0.999845	1.01629	1.02137	1.02861	1.02761	1.02004	1.0008	1.00183
menD	0.981287	1.00002	0.995263	0.998859	0.989627	1.00105	0.977263	1.0204	0.995355	0.995874
modE	1.14426	1.07923	0.981785	1.08859	1.04491	1.0825	1.03765	1.02798	0.974171	0.995467
ypjJ	0.970023	0.981719	1.00302	0.993826	0.961827	1	0.962349	1.02306	0.952974	1.00197
yifN	1.08094	1.03203	1.01292	1.02879	1.04531	1.03163	1.05076	0.981246	1.00636	1.00048
yfbT	0.798564	0.881813	1.02598	0.883146	0.898701	0.947685	0.899201	1.00087	0.965464	0.997624
ychK	1.13961	1.09138	0.948111	1.10957	1.01109	1.11716	1.01716	1.08549	0.903926	0.998412
mutL	0.876556	0.928764	1.01501	0.925828	0.960296	0.925211	0.958858	0.969758	1.04832	0.998034
ydcP	1.06579	1.01822	1.0231	1.00989	1.04859	1.00737	1.05499	0.953202	1.02943	1.00306
yjeB	1.13405	1.07625	0.977228	1.0747	1.05389	1.08904	1.04718	1.02751	0.957051	0.998968
nohA	1.04298	1.08133	0.895904	1.10256	0.951067	1.11225	0.936909	1.18094	0.827851	0.983939
tas	1.12117	1.0803	0.963369	1.0988	1.01852	1.10891	1.0243	1.0898	0.932021	0.998587
ptsH	1.13048	1.13318	0.878741	1.16676	0.973033	1.17581	0.962255	1.20237	0.804624	0.988837
ycdY	1.06482	1.03524	1.00086	1.0435	1.02406	1.04706	1.02695	1.00545	0.990323	1.00104
agaI	0.944725	0.979241	0.980451	0.980947	0.963938	0.985816	0.957764	1.01774	0.975534	0.995049
yihF	0.871465	0.940564	0.98017	0.952945	0.911088	0.955657	0.910718	1.03841	0.944298	0.996001
dgoR	0.979929	1.02158	0.934116	1.03396	0.944017	1.03846	0.935125	1.10229	0.891308	0.989282
lyx	1.0508	1.00728	1.01423	0.996916	1.04716	0.996459	1.05078	0.946126	1.02344	1.00362
holE	0.988041	0.952568	1.09502	0.937779	1.05795	0.93629	1.07399	0.87026	1.18181	1.01203
yaaA	0.859178	0.885016	1.0903	0.865302	0.991977	0.8514	0.991859	0.854946	1.13971	1.00307
paaX	0.828823	0.901431	1.00167	0.904622	0.900811	0.908678	0.908905	0.992872	0.967058	1.00063
ydgF	1.04426	1.04106	0.953196	1.06444	0.975366	1.08042	0.979347	1.10198	0.901528	0.999955
ymfI	1.0268	1.0221	1.00936	1.0153	1.03477	1.01646	1.03528	1.00801	1.0418	0.99977
paaF	0.888318	0.960019	0.97526	0.964661	0.925433	0.965455	0.921547	1.03461	0.957698	0.99466
ycaN	0.831138	0.906467	1.00287	0.912506	0.92067	0.916444	0.920243	1.00117	0.987409	0.998513
rrmJ	1.05338	1.02416	0.968619	1.02577	0.999512	1.04253	0.997327	1.01805	0.924074	1.00288
thiM	0.91845	0.983397	0.963911	0.990189	0.931628	0.992465	0.93039	1.0624	0.946575	0.993171
caiF	0.939983	0.909639	1.1253	0.893831	1.03796	0.888647	1.05865	0.814285	1.22251	1.01734
dinI	1.04562	1.04518	0.982638	1.05169	0.992585	1.06047	0.997891	1.06299	0.951047	1.00058
JW5047	0.964654	0.994107	1.02267	0.962014	1.00314	0.950996	0.99095	0.961585	1.03948	0.999492
ykfC	1.08701	1.0854	0.936221	1.10751	0.97892	1.13845	0.970793	1.17547	0.851875	0.993972
ygeF	0.971511	0.974753	1.01482	0.964451	1.00735	0.971542	1.01083	0.978939	1.01499	0.998607
yggG	1.0883	1.0728	0.964687	1.0593	1.01904	1.05826	1.01223	1.06263	0.959059	0.992408
ydjA	0.947834	0.915982	1.13423	0.89355	1.04509	0.905791	1.05768	0.854976	1.20049	1.01486
gntR	1.10574	1.10057	0.928783	1.1225	0.992986	1.1347	0.994068	1.17092	0.905973	0.997387
ycjM	1.04561	1.03049	1.00581	1.03418	1.02459	1.02957	1.02144	0.99868	1.02831	0.998054
tfaR	1.10946	1.09944	0.946647	1.09905	1.02262	1.10727	1.0075	1.0929	0.935566	0.9889
ycbW	1.04885	0.999774	1.05396	1.00164	1.03654	1.00183	1.04545	0.932493	1.0912	1.00646
yjfN	0.871514	0.941591	0.967877	0.956508	0.901988	0.971492	0.899441	1.06045	0.909315	0.998648
yfiD	1.05662	1.04299	0.965609	1.04698	0.990548	1.11301	0.995011	1.1154	0.894391	0.997674
hdfR	0.892753	0.959121	0.970651	0.967129	0.92121	0.97999	0.913887	1.05091	0.946294	0.994953
yheT	0.864576	0.897982	1.05883	0.887366	0.974683	0.885771	0.975129	0.906124	1.09726	0.999443
yjfY	1.11631	1.05739	0.972251	1.06578	1.055	1.05791	1.05284	1.01509	0.977939	1.00073
yeaS	0.894928	0.916536	1.04584	0.909766	0.977363	1.00721	0.976224	1.01	0.991817	1.00397
fimE	0.853272	0.906571	1.01848	0.905458	0.934319	0.915665	0.938261	0.971468	0.98747	0.996352
grxB	1.06816	1.03247	1.01012	1.02847	1.0385	1.03171	1.0371	0.988389	0.997715	1.00141
yehU	0.890434	0.933699	1.00651	0.927548	0.956976	1.02305	0.953321	1.05394	0.90529	1.00002
ycbQ	1.07423	1.04654	0.979269	1.05486	1.0034	1.06531	1.00508	1.04079	0.943405	1.00073
tdcR	1.06687	1.03342	0.996919	1.02626	1.0457	1.03628	1.04221	1	1.01798	1.00252
JW5236	0.968374	0.937417	1.10796	0.916457	1.05114	0.915573	1.06412	0.851111	1.20324	1.01088
sufI	1.12741	1.14177	0.89664	1.17318	0.989425	1.16373	0.972435	1.18901	0.866733	0.9849
pdxY	1.00829	0.990093	1.03229	0.975073	1.03682	0.967075	1.03309	0.923722	1.08236	1.00323
phnE	1.04227	1.00968	1.0258	1.0045	1.03926	1.00317	1.04306	0.975885	1.04243	1.00445
zur	1.06441	1.03834	0.991639	1.04444	1.01907	1.04771	1.02821	1.02694	0.978541	1.00119
ybjD	0.958029	0.979139	1.01043	0.988744	0.966987	0.997474	0.977465	1.01144	1.00613	1.00321
hcaC	1.001	0.951707	1.08254	0.935746	1.04871	0.935437	1.06269	0.856616	1.12139	1.0136
dsdA	1.06412	1.03302	1.00919	1.03442	1.03563	1.03702	1.03438	0.99016	1.03025	1.00207
ompC	0.856796	0.92242	0.985821	0.927922	0.900916	0.943892	0.911864	1.03558	0.918868	0.999797
ytfI	1.02232	1.03022	0.973461	1.02917	1.00405	1.02365	0.995065	1.03423	0.977385	0.995007
chpB	0.953316	0.995268	0.964872	1.00198	0.964302	0.999697	0.956603	1.05285	0.940169	0.992923
rpiR	1.06992	1.05185	0.979842	1.05238	1.02685	1.05032	1.01622	1.03629	0.97675	0.994501
gph	1.07602	1.0303	1.0034	1.03626	1.03125	1.04658	1.03722	1.00008	1.01933	1.00111
yaeF	0.921085	0.929463	1.07938	0.908661	1.02696	0.905059	1.02924	0.883622	1.16717	1.00423
ybjP	1.12336	1.08114	0.980123	1.06909	1.04421	1.07154	1.05302	1.0309	0.980713	0.997791
yhdL	0.991378	0.998947	0.996451	1.00544	0.97843	1.00868	0.980184	1.02145	0.981002	1.00136
ybjF	1.03857	1.02943	1.01137	1.02872	1.03153	1.02563	1.03825	0.998602	1.05738	1.00278
yjdI	1.11564	1.11291	0.92763	1.13051	0.974597	1.14819	0.972253	1.1555	0.862472	0.99388
yiaV	0.906976	0.928917	1.03855	0.918092	0.984005	0.918747	0.976726	0.933128	1.06676	0.998791
yedI	1.09783	1.09861	0.93204	1.12552	0.989111	1.14396	0.986437	1.15392	0.880929	0.995548
yggE	0.912585	0.970915	0.97194	0.987925	0.935474	0.994787	0.926877	1.06449	0.932579	0.992277
dcrB	0.947546	0.972157	0.990003	0.981157	0.964724	0.985634	0.963199	1.016	0.971086	0.994561
yjhU	0.955829	0.969006	1.00197	0.965845	0.98158	0.965927	0.983235	0.982578	1.00183	0.997329
gadB	1.07484	1.04573	0.999191	1.04761	1.01376	1.05974	1.0244	1.03766	1.0121	0.999988
yafW	0.791447	0.873337	1.05161	0.872675	0.926371	0.874543	0.92529	0.946248	1.08228	1.00025
rbsC	0.985935	0.970524	1.03397	0.951804	1.02623	0.940838	1.02602	0.915008	1.06083	1.00164
melB	0.927769	0.976399	0.988272	0.982385	0.956474	0.980447	0.95129	1.02144	0.977926	0.994733
usg	1.13219	1.11455	0.930554	1.11647	1.02667	1.12436	1.02444	1.13032	0.937241	0.99003
yrbA	0.975095	1.02317	0.943981	1.03511	0.959515	1.03328	0.945792	1.09561	0.916625	0.989754
sfmD	1.07328	1.05028	0.974642	1.05819	1.00997	1.06173	1.01656	1.0456	0.943699	1.0014
pinE	1.09424	1.06547	0.967136	1.08864	1.00336	1.09458	1.00321	1.064	0.92347	0.998751
rcsB	0.973812	0.944285	1.10618	0.924215	1.05278	0.927536	1.06641	0.843453	1.22121	1.01108
sfmA	0.969284	1.02684	0.923481	1.05093	0.931076	1.05531	0.916465	1.14444	0.870064	0.989504
ybdJ	1.02482	0.996067	1.04426	0.996881	1.03424	0.998175	1.0436	0.945564	1.09492	1.00769
agaV	0.891309	0.912619	1.06072	0.918554	0.961382	0.922097	0.977116	0.939461	1.05786	1.01317
ttdA	1.04096	1.01675	1.01595	1.02064	1.02624	1.02254	1.03537	0.998878	1.04165	1.00196
yehZ	0.943731	0.94268	1.06075	0.933749	1.00263	0.992235	1.00607	0.943501	1.0454	1.00891
hscC	1.08322	1.06021	0.967638	1.07913	1.01542	1.08462	1.01074	1.06823	0.933742	1.00065
mhpC	0.918842	0.940331	1.02221	0.938344	0.984332	0.935546	0.978371	0.940237	1.05903	0.999102
yebT	1.04392	1.03952	1.00108	1.04119	1.03975	1.04359	1.03127	1.01147	1.03434	0.999016
JW3532	0.996819	0.97815	1.03806	0.945279	1.04112	0.936741	1.04815	0.906643	1.10102	1.00554
ykgJ	0.841641	0.87262	1.09852	0.858647	0.989976	0.854648	0.996445	0.847063	1.18705	1.0048
ybdN	1.09894	1.0583	0.991676	1.06683	1.03481	1.07131	1.03366	1.01641	0.99837	0.995492
lacA	1.03205	1.00432	1.05145	0.990976	1.05246	0.991768	1.05762	0.943805	1.08529	1.00386
add	1.04911	1.03877	0.982795	1.05086	0.998947	1.06512	1.00481	1.03441	0.956458	1.00048
nrdH	1.09708	1.05269	0.98314	1.05193	1.03965	1.05176	1.04665	1.0141	0.98584	0.998416
cyoC	0.993722	0.98351	0.997654	0.995832	0.978469	0.996902	0.983179	1.00496	0.961625	1.00168
yccK	0.963468	0.960722	1.0582	0.939376	1.02815	0.935277	1.03191	0.899454	1.10357	1.00269
purF	1.10886	1.08022	0.983907	1.06755	1.03982	1.07376	1.03146	1.02211	0.997541	0.997506
yhaB	0.916399	0.963165	0.987057	0.968264	0.960586	0.966036	0.951919	1.0178	0.968898	0.995923
gcvA	1.12277	1.07469	0.989116	1.07452	1.04737	1.07806	1.04033	1.02952	0.995403	0.996842
pyrE	1.07307	1.07347	0.94321	1.09718	0.973065	1.11621	0.977533	1.10339	0.889996	0.997984
metN	1.02084	0.969522	1.06119	0.956011	1.059	0.944145	1.07159	0.886502	1.10978	1.00819
yhcF	1.03712	0.997725	1.02986	0.995699	1.02937	1	1.03308	0.965136	1.05038	1.00563
yohL	1.04207	1.01034	1.05128	0.999374	1.05042	1.01175	1.04346	0.976886	1.07548	1.00102
purN	0.874303	0.915795	1.03729	0.89877	0.976264	0.907221	0.974416	0.932929	1.07668	0.999254
ydcG	0.970679	0.941222	1.10592	0.925382	1.04276	0.924553	1.05855	0.856496	1.22799	1.011
proQ	1.0198	0.979906	1.06123	0.973523	1.03983	0.975826	1.05504	0.919165	1.09548	1.00917
dgoK	1.00136	1.03382	0.95616	1.03143	0.984307	1.04156	0.971042	1.08893	0.947712	0.990475
nhaB	0.968825	0.989803	0.992962	0.988666	0.980551	0.98485	0.978042	1.02584	1.00266	0.996504
yhbP	1.04786	1.01736	1.02028	1.01427	1.03502	1.01144	1.03789	0.965389	1.02237	1.00353
ybeB	1.14426	1.10133	0.948028	1.11043	1.02321	1.12287	1.02714	1.08987	0.905198	0.997891
yfcQ	1.0295	0.991852	1.04154	0.982005	1.0551	0.977062	1.05656	0.906028	1.08172	1.00658
yieN	0.861747	0.911324	1.02596	0.907213	0.951369	0.905512	0.945678	0.94291	1.02364	0.998576
appC	1.08221	1.06712	0.957978	1.09085	0.993356	1.10509	0.99041	1.08193	0.904416	0.999206
asr	1.03342	0.996725	1.03824	0.995419	1.04011	1.00781	1.043	0.953454	1.05349	1.00568
qor	0.875969	0.925834	1.02194	0.929932	0.942002	0.972777	0.942547	1.00878	0.959818	1.00455
yfeK	1.11158	1.07004	0.973081	1.0655	1.02989	1.06574	1.03226	1.05054	0.945851	1.0014
yeaP	0.934834	0.984689	0.963852	0.996599	0.943017	1.00376	0.942111	1.06111	0.936375	0.992431
ackA	0.990742	1.02986	0.924284	1.05567	0.949778	1.07652	0.943135	1.13196	0.834317	0.99825
damX	1.14707	1.11094	0.933325	1.11498	1.02905	1.11692	1.01633	1.10341	0.900244	0.989547
yraI	0.935905	0.985445	0.945594	1.0035	0.933927	1.02228	0.919733	1.09583	0.894573	0.992116
yheS	1.07655	1.02653	0.997051	1.02383	1.03385	1.02424	1.03835	0.969897	0.989921	1.00264
cmtB	1.06237	1.05029	0.987072	1.05029	1.03429	1.04283	1.03301	1.01952	0.999299	0.997811
cytR	0.960641	0.991284	0.971386	0.985788	0.972638	0.98456	0.966804	1.007	0.947876	0.996508
(yhcE)	1.07855	1.04307	0.997334	1.0388	1.03692	1.04051	1.04151	1.00184	1.00197	0.999597
nuoK	0.855301	0.913691	1.02493	0.907868	0.95455	0.908808	0.94862	0.939849	1.03829	0.998182
phoR	1.00147	1.04173	0.914525	1.0655	0.947122	1.07334	0.93275	1.12333	0.860016	0.9879
mrsA	1.07047	1.02811	1.01507	1.02617	1.02325	1.03166	1.02616	0.995073	1.01381	1.00069
yneB	1.10707	1.11326	0.915509	1.12506	1.00129	1.2032	0.977882	1.17648	0.846706	0.991372
uxaA	0.811362	0.882323	1.01691	0.887618	0.908327	0.891413	0.906813	0.96224	0.992261	1.00074
yedN	1.05007	1.04389	0.985118	1.02595	1.04153	1.06189	1.02216	1.02815	0.960149	0.995138
agp	1.00085	0.985048	1.03368	0.983151	1.01337	0.989019	1.02037	0.957122	1.05306	1.00758
malZ	1.11449	1.07381	0.96322	1.08775	1.02041	1.09545	1.02602	1.07422	0.939764	0.999314
yfeV	1.14034	1.09269	0.949161	1.09506	1.02066	1.09588	1.02655	1.07464	0.902903	0.999903
pgpA	1.0388	1.01484	1.00678	1.00721	1.02335	1.00332	1.01787	0.969421	1.00267	1.0001
ycjU	1.0917	1.07983	0.955643	1.10281	0.985053	1.11746	0.980896	1.11748	0.933868	0.997183
flhD	1.00817	1.06117	0.903097	1.07815	0.937061	1.08848	0.920805	1.1758	0.826581	0.988987
motB	1.03381	1.02398	0.976711	1.04384	0.979015	1.06421	0.977212	1.07059	0.960657	1.0004
ytfK	1.08873	1.05864	0.966925	1.07227	1.00895	1.07778	1.01352	1.06303	0.928646	1.00073
ynjH	1.06259	1.03683	0.98039	1.04892	0.989689	1.06092	0.991356	1.06591	0.962495	1.00002
argI	1.02607	0.995648	1.02998	0.98645	1.04141	0.986134	1.05212	0.956825	1.05518	1.00754
gspJ	0.98297	0.947757	1.0846	0.931636	1.03393	0.932981	1.05401	0.874697	1.14223	1.01505
ybcO	1.03733	1.00351	1.04532	1.0008	1.04455	1.00285	1.0516	0.943496	1.08797	1.00576
yfcV	0.999976	1.0337	0.915658	1.06089	0.930462	1.08522	0.921504	1.15677	0.84876	0.994018
(yeeL)	1.07215	1.05301	0.994817	1.04534	1.02343	1.04316	1.01871	1.01356	1.00318	0.99625
coaA	1.12424	1.07068	0.969224	1.06696	1.03447	1.063	1.03215	1.02616	0.96256	1.00124
JW5354	0.974928	0.937137	1.09669	0.916753	1.06129	0.91834	1.0703	0.847606	1.15765	1.00935
JW5410	1.09056	1.07498	0.970222	1.06962	1.03607	1.07299	1.02554	1.06418	0.978975	0.993966
ybfB	1.08552	1.03318	0.99508	1.0322	1.03647	1.0324	1.03826	0.993467	0.996505	1.00001
queA	1.05473	1.06236	0.967049	1.06541	1.00717	1.05348	0.999488	1.0399	0.958183	0.992305
ycdX	0.914158	0.93093	1.04899	0.934881	0.956432	0.953736	0.962406	0.982803	0.999038	1.00669
ybjT	1.04152	1.02342	0.995593	1.02465	1.00483	1.03148	1.00951	1.01406	0.969153	1.00018
aroK	1.02866	1.02047	0.980452	1.03416	0.994791	1.03835	0.999471	1.03093	0.952967	1.00136
carA	0.89993	0.959364	0.993943	0.958223	0.95714	0.963045	0.960383	1.01526	1.00351	0.995729
rpoZ	0.883168	0.951916	0.976936	0.970709	0.923491	0.992705	0.923693	1.06418	0.906788	0.999167
zraR	1.11706	1.08887	0.962607	1.08499	1.03672	1.0856	1.03245	1.06819	0.953356	0.993788
yjjQ	1.10128	1.1187	0.892605	1.13877	0.986916	1.14623	0.972118	1.21563	0.849273	0.985362
allR	0.914625	0.969812	0.979197	0.983462	0.922788	0.992457	0.932815	1.05666	0.941732	1.00161
yneE	1.05935	1.0258	1.0183	1.02424	1.04054	1.02608	1.02959	0.978869	1.02073	1.00006
tdcG	1.06126	1.04553	0.968033	1.05658	0.993187	1.06589	0.999413	1.07839	0.957375	1.00078
JW5328	0.849956	0.923556	1.00303	0.929932	0.911373	0.933036	0.908914	1.01949	0.976616	0.997642
hycF	1.06622	1.05363	0.95429	1.07373	0.982779	1.08387	0.990648	1.09309	0.907767	0.999457
ynbD	1.01268	0.975518	1.08441	0.961968	1.05416	0.960649	1.06148	0.902011	1.15248	1.00957
wcaF	1.02738	0.980034	1.05511	0.9727	1.05124	0.970675	1.06027	0.906886	1.10802	1.00899
ybhP	0.971888	0.973018	1.05064	0.976154	0.998439	0.981078	1.01334	0.957357	1.10345	1.00961
yeaO	1.0211	1.04963	0.940643	1.07141	0.963762	1.08967	0.963153	1.12845	0.897642	0.998874
yibN	0.995865	0.949474	1.08156	0.939304	1.04774	0.939467	1.05834	0.88603	1.12185	1.01361
yrfB	0.950196	0.977025	0.980124	0.978904	0.963056	0.985681	0.958309	1.0368	0.968135	0.995054
ydbL	1.02582	1.01718	1.01657	1.0175	1.01847	1.02262	1.02329	1.0019	1.02715	1.00094
ycfX	0.807778	0.893237	1.03749	0.884386	0.917509	0.941711	0.910741	0.989866	1.01271	0.997026
cysQ	0.824588	0.878203	1.04401	0.877936	0.940876	0.874549	0.942068	0.927468	1.06835	1.00033
asnA	1.01048	1.01861	0.970358	1.01295	0.994747	1.00798	0.990337	1.02902	0.951753	0.99592
artM	0.798904	0.870622	1.0548	0.869799	0.921391	0.861603	0.919981	0.927221	1.06808	1.00217
ybbW	0.956079	1.022	0.927206	1.04758	0.926669	1.05409	0.919044	1.14433	0.889316	0.989752
putP	0.915374	0.946953	1.03227	0.944797	0.975569	0.941002	0.969799	0.965852	1.07194	0.997503
yccV	1.11015	1.07164	0.986547	1.07067	1.02455	1.07871	1.02893	1.04755	0.980769	0.999241
hyaE	0.981707	0.973298	1.01614	0.978844	1.00079	0.979894	1.00938	0.976797	1.00979	1.00603
JW0526	1.11081	1.07303	0.973798	1.08074	1.03704	1.08676	1.03483	1.06094	0.965251	0.999772
guaC	1.14441	1.10823	0.931255	1.1196	1.03704	1.12094	1.02476	1.10612	0.903783	0.991258
yacF	0.827601	0.889591	1.04499	0.888231	0.952696	0.889033	0.94266	0.940526	1.04552	0.998833
yjhH	0.873115	0.916338	1.02459	0.916945	0.951467	0.914559	0.953861	0.961299	1.023	0.997777
yhgH	1.09675	1.0575	0.983525	1.0585	1.04272	1.0626	1.04603	1.02245	0.99145	0.999884
yjjK	1.06922	1.04941	0.979196	1.06618	1.00107	1.07248	1.00728	1.06425	0.95662	0.999463
chiA	0.999872	0.985338	1.03919	0.973298	1.0261	0.974517	1.02663	0.944101	1.07158	1.00001
narQ	0.939329	0.939243	1.06169	0.917094	1.03238	0.912588	1.03437	0.870597	1.13064	1.00533
yhiV	1.04276	1.01927	1.02457	1.00574	1.03364	1.00033	1.0245	0.976144	1.05327	1.00066
ycbT	1.10171	1.07078	0.989793	1.0886	1.03059	1.09486	1.02761	1.05684	1.02211	0.997519
yjdC	1.03865	1.03948	0.96574	1.03504	0.98988	1.03854	0.985551	1.04627	0.956172	0.992265
JW5554	1.08756	1.05299	0.9925	1.05679	1.02015	1.06071	1.01759	1.03206	0.959123	1
yzgL	1.03527	1.01183	1.02609	1.00528	1.03698	1.01103	1.03675	0.975893	1.03077	1.0032
yihR	1.05586	1.06643	0.94126	1.08627	0.970295	1.11031	0.967328	1.13065	0.894151	0.996792
clpA	1.04108	1.03129	0.993247	1.03222	1.00643	1.04644	1.0142	1.03575	0.976085	1.00008
gidA	0.918697	0.951112	1.00479	0.948946	0.964699	0.950435	0.963425	0.968589	1.01042	0.997302
yfcX	1.0497	1.04305	0.996801	1.02638	1.02901	1.02584	1.03574	1.01031	1.01924	0.999974
JW5326	1.07207	1.09168	0.910871	1.11635	0.947741	1.13041	0.942851	1.18959	0.844765	0.990883
dcuR	1.05398	1.06556	0.952628	1.0833	0.996316	1.11081	0.998557	1.12764	0.917129	0.997766
ybiN	1.10218	1.09864	0.939673	1.09741	1.01878	1.09569	0.998582	1.09679	0.930596	0.989401
ybaB	0.944116	0.987466	0.962634	1.00352	0.925161	1.0094	0.925524	1.06719	0.896926	0.999361
hlyE	1.11429	1.08411	0.974218	1.09195	1.04536	1.08927	1.03926	1.05072	0.993283	0.997758
relE	1.01773	1.02207	0.979245	1.0346	1.00023	1.03905	1.0001	1.05183	0.951214	1.00049
malM	1.04717	1.04575	0.967195	1.06415	0.98318	1.06838	0.985685	1.08069	0.922972	1.0005
sgaA	1.07332	1.01418	1.01847	1.01467	1.0309	1.02886	1.03909	0.976893	1.01625	0.999599
yfjS	1.08519	1.07029	0.968598	1.08783	1.00148	1.0992	1.00026	1.08654	0.950334	0.998539
JW3636.1	0.984862	0.983539	1.02209	0.967751	1.01071	0.9782	1.01246	0.953758	1.06645	0.99998
yciK	1.04068	1.03154	0.980933	1.04428	0.98131	1.05147	0.983643	1.05322	0.939485	0.999263
fecC	0.96163	1.01684	0.945916	1.03317	0.954891	1.0244	0.94305	1.08861	0.911825	0.9909
ybhS	1.0538	1.02359	1.02466	1.017	1.0274	1.01883	1.02982	0.974822	1.0644	1.00271
ecpD	0.901043	0.926657	1.04877	0.910043	0.9965	0.910614	0.986587	0.923082	1.09677	0.999843
fimG	1.02086	1.00446	1.03271	1.007	1.01668	1.01445	1.02095	0.982225	1.0673	1.00352
araG	1.03895	1.02058	0.990202	1.03308	0.99244	1.03807	0.996108	1.03321	0.951721	1.00015
yhdV	0.980887	0.933997	1.0962	0.916717	1.04981	0.918967	1.06441	0.853924	1.15791	1.01358
fhlA	0.935806	0.974409	0.997536	0.977655	0.968704	0.984855	0.9696	1.01188	0.977352	0.995195
mug	0.849212	0.924828	0.983664	0.934415	0.903533	0.938391	0.908899	1.02449	0.965591	0.998976
ydcF	1.05064	1.03098	1.00426	1.02849	1.02078	1.03591	1.01988	1.01623	1.02893	1.0007
yfaZ	0.988333	0.999767	0.995211	1.00123	0.968961	1.00653	0.970828	1.03967	0.961971	1.0013
nuoI	0.795772	0.842279	1.10938	0.8273	0.963094	0.828163	0.967733	0.826953	1.15714	1.00536
rseA	1.0374	1.05778	0.915883	1.08344	0.951749	1.10843	0.936178	1.19231	0.856801	0.984247
yjbI	1.04616	1.02899	1.00253	1.02182	1.0154	1.02727	1.01972	0.989829	0.985856	1.00099
yabF	0.939953	0.969651	0.991843	0.985786	0.945294	0.992024	0.955555	1.03919	0.977196	1.00289
yhbY	1.06748	1.03493	0.969956	1.05091	0.996552	1.0609	0.998446	1.06297	0.928268	1.0009
rpmE2	0.911265	0.952189	1.02818	0.944351	0.984716	0.942783	0.980005	0.970476	1.06893	0.998262
ydjI	0.801402	0.878528	1.04375	0.882992	0.907558	0.898643	0.904169	0.994905	1.02638	1.00006
kdgK	0.958238	0.967488	1.01868	0.949132	1.003	0.944671	1.01173	0.930816	1.05024	1.00149
ycdK	0.778325	0.828043	1.10669	0.815617	0.927638	0.859171	0.943297	0.901099	1.0694	1.01222
panE	1.03424	1.01012	1.01392	1.00394	1.02771	0.99826	1.03013	0.945908	1.0268	1.00129
mutM	0.902203	0.971402	0.950989	0.99085	0.919992	0.997482	0.918396	1.09041	0.889446	0.99507
yfhD	0.93706	0.912314	1.10873	0.888572	1.04253	0.980762	1.0507	0.911541	1.08222	1.01004
ilvM	1.07371	1.06032	0.942115	1.08162	0.989874	1.09666	0.995177	1.11682	0.913126	0.999368
shiA	0.982073	0.959624	1.06236	0.962712	1.00236	0.961589	1.01751	0.931107	1.08844	1.01048
hcaR	0.975017	0.953028	1.08998	0.93429	1.049	0.98652	1.05206	0.900101	1.13171	1.00993
tauD	1.08125	1.06185	0.965072	1.06872	0.991455	1.06817	0.993492	1.08433	0.931568	1.0001
hypF	0.9269	0.96122	1.01642	0.963849	0.958721	0.966497	0.979273	1.0098	1.05643	1.00831
yehT	0.956653	0.963505	1.01277	0.966039	0.983382	0.969881	0.995438	0.973587	1.00006	1.00732
phnK	1.05872	1.06683	0.946537	1.07512	1.00918	1.07231	0.987686	1.09839	0.932906	0.98989
arpA	1.0238	0.995874	1.04594	0.987499	1.0477	0.992345	1.05405	0.915023	1.09759	1.00602
feoB	0.965372	0.969911	1.03219	0.956227	1.01107	0.949449	1.01065	0.920501	1.06371	1.00065
malK	1.00839	1.04369	0.936979	1.0568	0.970684	1.05229	0.956584	1.09254	0.910155	0.989584
yehD	1.02788	1.00842	1.01586	1.00472	1.04	1.00241	1.0454	0.978407	1.04842	1.00445
xylR	1.08602	1.05982	0.954608	1.077	1.00097	1.08502	1.00798	1.08324	0.899008	0.999207
yaiT	1.09656	1.06315	0.972809	1.07186	1.01491	1.08353	1.02353	1.07288	0.950749	0.99872
sppA	1.02397	0.994566	1.04285	0.971537	1.04761	0.977715	1.04932	0.938889	1.08454	1.00445
yciU	0.944013	0.999349	0.953401	1.00789	0.960245	1.01301	0.945318	1.07754	0.922816	0.992446
malI	1.00685	1.03039	0.936536	1.05229	0.950421	1.05495	0.948104	1.11726	0.931159	0.988861
yadN	0.987359	0.982801	1.0287	0.982468	1.00875	0.987854	1.02064	0.951976	1.04496	1.00781
ydiK	0.907927	0.949831	1.02021	0.937371	0.981433	0.934999	0.983388	0.969042	1.05099	0.999077
JW5649	1.0103	0.998889	1.01219	0.991097	1.01926	0.991157	1.03297	0.978986	1.03153	1.00587
livM	0.95239	0.996053	0.936201	1.02994	0.911207	1.03717	0.903392	1.12649	0.873337	0.991495
ybdD	1.09622	1.06631	0.989156	1.074	1.03896	1.08234	1.03549	1.04469	1.02236	0.998222
yraN	1.13703	1.12701	0.971615	1.1506	1.01612	1.15181	0.997826	1.13501	0.999708	0.985617
gidB	0.874031	0.943767	0.977565	0.955356	0.923689	0.958251	0.924069	1.0407	0.938522	0.996623
yajC	0.933742	0.981708	0.964248	0.997161	0.937546	1.00008	0.932628	1.05192	0.920023	0.99317
sapA	0.892834	0.932332	1.0157	0.941154	0.928417	0.952967	0.945329	0.998783	0.991112	1.00574
phnI	0.932783	0.977851	0.962794	0.997407	0.926852	1.00498	0.932392	1.07424	0.924936	1.00014
cusB	1.04808	1.04203	0.975722	1.05087	0.997509	1.06511	0.998548	1.06739	0.965963	1.00032
ykiA	1.07757	1.06792	0.948457	1.09004	0.991332	1.10126	0.988146	1.09388	0.910264	0.998907
yneH	0.920171	0.942075	1.02385	0.949165	0.959403	0.952132	0.97189	0.969968	0.989078	1.00805
garR	1.08377	1.06169	0.981602	1.05771	1.03772	1.05448	1.03243	1.03127	0.986465	0.996656
racC	1.17104	1.11337	0.938239	1.1273	1.02467	1.14162	1.02765	1.11539	0.907707	0.994474
bglA	0.890315	0.924633	1.04327	0.916275	0.984098	0.909019	0.983012	0.928065	1.08053	0.999509
pspD	0.97715	0.965007	1.02403	0.971187	0.990292	0.981453	1.00205	0.977069	1.03669	1.00637
wcaK	0.845722	0.885935	1.07199	0.875045	0.989398	0.872367	0.98872	0.889034	1.15216	1.00347
frdB	1.08106	1.08914	0.918262	1.11831	0.959062	1.14107	0.950187	1.15493	0.846443	0.992131
ydiI	1.14212	1.12087	0.940112	1.13927	1.02412	1.14756	1.00587	1.12291	0.927395	0.988534
rplI	1.01522	0.983375	1.03083	0.972824	1.0413	0.970598	1.04417	0.933342	1.05558	1.00336
yqiB	0.934657	0.97971	0.979866	0.984879	0.957423	0.984649	0.953318	1.02982	0.956698	0.994409
JW5497	1.09344	1.06539	0.982501	1.06899	1.02608	1.07143	1.02693	1.04452	0.967211	0.999877
recD	0.979766	0.997928	0.98773	1.01178	0.962397	1.02378	0.966752	1.04768	0.936866	1.00003
ybdR	1.08456	1.05255	0.980944	1.05431	1.02968	1.05601	1.03069	1.02081	0.988593	0.996354
leuD	1.04226	1.01377	1.01254	1.01135	1.03118	1.0134	1.0296	0.995415	1.01996	1.00193
erfK	1.07534	1.083	0.932382	1.09252	1.01005	1.09752	0.994449	1.1154	0.912585	0.988904
galK	0.99765	1.02446	0.968054	1.03549	0.982423	1.04143	0.97507	1.08959	0.96828	0.99029
fliA	0.954385	0.94236	1.11716	0.925019	1.03665	0.928816	1.04389	0.883457	1.2669	1.00678
gspK	1.08846	1.0612	0.987243	1.07271	1.02553	1.07951	1.0222	1.05442	0.975367	0.998457
yaeI	0.867948	0.883904	1.1114	0.859471	1.01224	0.85188	1.02165	0.835003	1.23278	1.00915
yagY	0.847029	0.919006	1.00949	0.919251	0.931226	0.951559	0.922313	1.01806	0.964739	0.996101
wzxC	0.858234	0.933469	0.994162	0.941629	0.917275	0.946776	0.919649	1.03394	0.998243	0.996677
purU	1.094	1.087	0.967396	1.10001	1.00058	1.11564	1.00153	1.12294	0.976392	0.997206
menB	0.998649	0.991562	1.03278	0.98492	1.02132	0.991353	1.02292	0.973657	1.03439	1.00577
JW2457	1.04413	1.01823	0.997835	1.00879	1.03151	1.01157	1.02408	0.992282	0.986221	1.00011
ccmE	1.04846	1.00819	1.03712	1.00267	1.05092	1.00087	1.04807	0.933004	1.04524	1.00391
prkB	0.998101	0.987111	1.01427	0.989647	1.00625	0.996714	1.00771	0.998547	1.03087	1.00341
narV	0.999912	0.957359	1.0795	0.947393	1.0472	0.945371	1.06165	0.880655	1.12586	1.01075
acrB	1.07999	1.05321	0.964501	1.04851	1.0222	1.04377	1.02449	1.03239	0.953503	0.995333
artJ	1.05259	1.04721	0.96307	1.07269	0.971308	1.0829	0.976915	1.09834	0.964866	0.998572
yddK	1.0037	0.974242	1.05315	0.971332	1.01905	0.974383	1.03132	0.94162	1.10735	1.00975
ykgE	0.887193	0.920168	1.07329	0.901743	0.99663	0.898838	0.995231	0.901757	1.1754	1.00208
sgaU	0.833924	0.875216	1.0914	0.856729	0.972363	0.850498	0.975146	0.859912	1.13909	1.00263
nikC	1.0691	1.06569	0.948073	1.06972	1.00332	1.07511	0.995325	1.07218	0.933437	0.989944
yjiN	1.01081	1.0055	1.00886	0.997227	1.01389	1.00002	1.02295	0.988674	1.03694	1.00436
ruvA	0.957056	0.979798	0.999057	0.98643	0.971052	0.989397	0.979995	1.01106	0.98744	1.00337
yqfA	0.982728	0.98506	1.03247	0.974052	1.0145	0.973082	1.01844	0.953945	1.08623	1.00012
stfQ	1.10808	1.08256	0.948471	1.11392	1.00576	1.11836	1.00049	1.1071	0.917025	0.997963
yhhI	1.10686	1.07017	0.97015	1.08038	1.02279	1.08701	1.02316	1.07453	0.953143	0.999193
btuF	0.898954	0.92275	1.04685	0.925786	0.952635	0.942285	0.958855	0.978268	1.00096	1.00738
rfaY	0.980872	1.00334	0.95516	1.02301	0.952935	1.04224	0.948641	1.0866	0.89529	0.999839
menC	0.924743	0.983163	0.973275	0.994877	0.933412	0.997661	0.934122	1.06044	0.963509	0.993193
yacH	0.772831	0.853492	1.06873	0.845049	0.924727	0.844171	0.930266	0.903361	1.09846	1.00448
carB	0.848763	0.899376	1.04309	0.892276	0.95445	0.887282	0.956019	0.928204	1.07578	0.999886
ybjM	0.967632	0.992631	0.966025	0.994038	0.955544	0.994199	0.949231	1.03867	0.93391	0.994181
yegU	1.04583	1.0348	0.981082	1.04563	0.987621	1.07245	0.98536	1.08338	0.918864	0.998587
yohD	0.991457	1.03247	0.938147	1.04935	0.962428	1.05163	0.949074	1.08467	0.89111	0.989602
yhdJ	1.07973	1.04188	0.994497	1.03817	1.03493	1.03876	1.03465	1.00116	0.989109	0.999172
yrbC	1.1247	1.08845	0.952527	1.10351	1.01819	1.11722	1.01202	1.11323	0.941837	0.997635
gspI	0.953025	0.977459	1.00689	0.970806	0.991417	0.967913	0.991641	0.983221	1.01776	0.99881
yhfX	0.900303	0.936141	0.998739	0.951367	0.928475	0.960805	0.937491	1.02204	0.957772	1.00351
rfc	0.96451	0.962642	1.01343	0.969749	0.977136	0.983453	0.982794	0.983757	0.994722	1.0047
fliL	1.02426	0.977981	1.04975	0.970607	1.04152	0.982147	1.05019	0.92026	1.07229	1.00906
JW5662	1.02475	1.02455	0.995849	1.03112	0.99534	1.03678	0.998689	1.04441	0.986144	0.99902
ygcP	1.01581	1.03687	0.956298	1.05387	0.969393	1.07486	0.971499	1.10356	0.893237	0.998234
ycdO	0.950761	0.975424	0.989732	0.98742	0.952328	1.00651	0.948764	1.05721	0.916886	1.00021
JW5387	0.902828	0.948498	0.998257	0.963052	0.921076	0.969116	0.928388	1.02751	0.959128	1.00247
ymgA	1.01519	1.02707	0.98532	1.01438	1.01275	1.04168	0.989651	1.02614	0.932293	0.992732
ydaS	1.06758	1.06698	0.97404	1.06691	0.995284	1.12126	0.995245	1.10516	0.920354	0.995846
nikE	0.977746	1.02807	0.917426	1.0556	0.924873	1.06385	0.920013	1.13545	0.870776	0.993734
nlpC	0.903195	0.964649	0.973092	0.967558	0.92918	0.994701	0.919951	1.07096	0.925368	0.994469
ytfN	1.06781	1.07727	0.932678	1.10185	0.971467	1.10822	0.971386	1.14567	0.901546	0.997188
lacI	0.88828	0.911974	1.06622	0.892839	0.999429	0.889204	1.00372	0.895574	1.141	1.00364
garD	0.964103	0.971494	1.03072	0.961377	1.00253	0.962303	1.00683	0.953077	1.07805	0.999091
bglF	0.977543	0.965864	1.05668	0.960778	1.00641	0.960614	1.01838	0.940891	1.08309	1.01058
fliH	1.0085	0.967098	1.0761	0.949178	1.05569	0.943699	1.06395	0.862183	1.1429	1.00948
xni	0.963205	0.97823	1.00131	0.967369	0.996476	0.962686	0.988452	0.969437	1	0.999736
hyfH	1.10669	1.08955	0.988415	1.10203	1.02597	1.08534	1.01625	1.03876	0.991453	0.993073
rtn	1.08745	1.08277	0.958361	1.1001	1.01519	1.10692	1.01103	1.08991	0.928019	0.998021
ybgP	1.05446	1.04669	0.976503	1.04268	1.01775	1.03692	1.02038	1.00898	0.992777	0.997803
argF	0.994443	0.98634	1.03116	0.976658	1.02135	0.972552	1.02092	0.956778	1.07415	0.99991
hns	1.06847	1.02721	1.00897	1.03057	1.02321	1.033	1.02592	0.990504	1.00777	1.0002
yagM	0.967414	1.00842	0.944449	1.03088	0.928847	1.04068	0.929253	1.1261	0.911226	0.996943
fimA	1.1479	1.11184	0.944678	1.12395	1.02095	1.15548	1.007	1.13097	0.891625	0.993989
paaY	1.05121	1.03888	0.982417	1.05031	1.00856	1.05929	1.00948	1.03443	0.955193	1.00002
poxA	0.93968	0.949232	1.03843	0.947695	0.984333	0.956911	0.999225	0.954131	1.04083	1.01
aceK	0.892873	0.952699	0.97099	0.965859	0.911089	0.973632	0.913486	1.06638	0.932847	0.999119
ahpC	0.930188	0.978779	0.958343	0.997702	0.927288	1.02452	0.916676	1.10127	0.872499	0.994889
ybjC	1.07085	1.04765	0.9918	1.03921	1.04585	1.06666	1.03026	1.02659	0.972088	0.996372
rpsV	1.02069	0.998183	1.0363	0.997931	1.03284	0.989128	1.03899	0.939279	1.06533	1.00675
yfjG	1.00121	0.993121	0.990289	1.00005	0.975369	1.00876	0.977393	1.01864	0.941252	1.00059
yhcM	1.13052	1.09076	0.925114	1.09479	1.00964	1.10309	0.989434	1.1208	0.895032	0.988355
flgH	0.974115	1.02776	0.924532	1.04783	0.93476	1.06739	0.92754	1.14854	0.865625	0.988731
qseC	1.13553	1.1119	0.91262	1.13688	0.997047	1.14453	0.992563	1.16366	0.83706	0.994894
pgpB	1.06507	1.06503	0.954325	1.07015	1.00658	1.07015	0.990936	1.07174	0.929649	0.990485
ypdA	0.770245	0.82202	1.1052	0.810675	0.935613	0.805939	0.947189	0.84597	1.188	1.00862
nanR	0.92396	0.95863	0.999091	0.971527	0.938669	0.977911	0.945407	1.01496	0.967766	1.00356
rfaJ	1.01032	1.04558	0.933858	1.06126	0.945497	1.09376	0.938389	1.15982	0.860041	0.994151
setA	0.92942	0.9194	1.10453	0.897832	1.03241	0.889031	1.03728	0.840942	1.17834	1.00776
yijD	1.06361	1.08888	0.897892	1.09268	0.982657	1.11006	0.964934	1.14222	0.853628	0.988099
pdhR	1.11121	1.10442	0.920098	1.13131	0.974838	1.1526	0.972849	1.1705	0.849093	0.991643
cadA	0.930572	0.96177	0.985807	0.962701	0.954438	0.963052	0.950719	1.01035	0.966505	0.996191
recJ	0.910192	0.960114	0.990036	0.973235	0.926828	0.984217	0.934662	1.02331	0.956853	1.00251
yifK	0.941714	0.996613	0.943378	1.01078	0.919938	1.02625	0.91335	1.11754	0.879858	0.994161
yfbG	1.17916	1.13194	0.931507	1.15211	1.0275	1.14857	1.01761	1.11202	0.889072	0.991797
phnA	0.980982	0.956681	1.05542	0.944674	1.02639	0.952884	1.03886	0.907118	1.08053	1.01331
ytfP	0.999098	1.02669	0.965393	1.02964	0.978741	1.03529	0.973827	1.06337	0.943114	0.991071
ygiV	1.09073	1.06494	0.981483	1.06291	1.02746	1.06412	1.03371	1.03214	0.992477	1.00019
rhtC	1.08787	1.05861	0.970738	1.06591	1.01813	1.07098	1.02217	1.0548	0.947625	1.00044
JW5237	1.07771	1.04375	1.0134	1.04374	1.02545	1.04563	1.02293	1.0144	1.04589	0.998875
rfaG	0.977832	0.95393	1.08816	0.938924	1.0389	0.959974	1.04324	0.915454	1.13894	1.01116
ssuA	0.937362	0.966251	0.992744	0.982603	0.937815	0.98879	0.943638	1.01932	0.95298	1.00271
hepA	0.933216	0.985292	0.962231	0.99883	0.923954	1.00815	0.920745	1.07641	0.897241	0.993025
perR	0.900998	0.907769	1.07547	0.892492	1.00855	0.885291	1.01398	0.868552	1.15681	1.00452
atpD	1.12323	1.06484	0.979095	1.06128	1.04856	1.0922	1.04296	1.04364	0.932958	0.997178
slp	0.971344	0.985884	0.988406	0.995823	0.967617	0.999497	0.971849	1.01394	0.946323	1.00235
JW1980	1.04106	1.04505	0.954927	1.05844	0.978191	1.06618	0.978592	1.08138	0.914429	0.999592
ydiE	1.02354	1.02767	0.961365	1.02209	0.992842	1.02433	0.986669	1.04924	0.931501	0.993684
yhhA	0.945111	0.987768	0.947897	1.00544	0.925504	1.01747	0.919626	1.10247	0.878321	0.996012
lldP	0.942999	0.98302	0.976912	0.978186	0.9718	0.977644	0.965944	1.00472	0.957025	0.997222
yeiB	0.977801	1.01481	0.937873	1.03507	0.947394	1.0527	0.943284	1.09943	0.859266	0.997651
purH	0.987424	0.962571	1.06925	0.94459	1.04314	0.949597	1.04794	0.895372	1.12714	1.00421
yfhK	0.937015	0.922393	1.08933	0.897731	1.05065	0.89188	1.04817	0.839575	1.13804	1.00944
yrfD	0.949543	0.994695	0.955363	1.00802	0.942586	1.02331	0.933088	1.08202	0.926457	0.992082
yiiM	1.0502	1.05855	0.942489	1.05402	1.0013	1.06169	0.981307	1.06972	0.927087	0.990862
aroD	0.878036	0.912067	1.0409	0.914714	0.940453	0.921578	0.963029	0.966134	1.02747	1.01055
grxA	0.966885	0.982498	0.999474	0.989889	0.961985	0.993486	0.971122	1.00059	0.98797	1.0032
dcuD	0.955572	0.95107	1.0424	0.940352	1.0129	0.935969	1.01687	0.910309	1.11068	1.00231
torD	1.14983	1.11273	0.933907	1.12469	1.03371	1.12824	1.03109	1.10889	0.913336	0.995575
cysU	0.834693	0.901065	1.01807	0.909894	0.912535	0.913445	0.916043	0.97251	0.992393	0.999281
ygaC	0.956141	0.984828	0.972901	0.998427	0.946681	1.009	0.943462	1.06852	0.915568	0.999785
yfgM	1.00389	0.984472	1.04943	0.966699	1.05254	0.974736	1.06012	0.917214	1.0874	1.00681
rpoD	1.0006	0.961203	1.0892	0.937839	1.04455	0.951736	1.06328	0.88526	1.17273	1.00895
yecH	1.02064	0.979649	1.05713	0.972184	1.02777	0.978725	1.03771	0.939058	1.08683	1.00795
trkA	1.05093	1.00824	1.008	1.01401	1.02488	1.02014	1.02326	0.975326	0.998827	1.00131
yhcG	1.01778	0.981168	1.05832	0.973254	1.04911	0.972412	1.05859	0.915753	1.09822	1.00626
prpB	0.979326	0.971964	1.0231	0.962095	1.0162	0.96326	1.01312	0.953835	1.04004	1.00032
ymbA	0.990308	1.01155	0.975255	1.01969	0.991027	1.01504	0.979065	1.03522	0.953788	0.994236
folP	0.951483	0.966924	1.01028	0.974804	0.963408	0.980786	0.971983	1.00382	0.993333	1.00401
yrdB	1.04905	1.0278	0.998766	1.02644	1.02812	1.0335	1.02349	1.02351	1.00779	1.00073
yfbK	1.05357	1.036	0.996238	1.03953	1.03444	1.04342	1.02742	1.02056	0.995104	0.997513
glpG	1.07394	1.08702	0.934347	1.10248	1.00426	1.09871	0.983666	1.11934	0.919113	0.987922
yeiS	0.932032	0.96177	1.00425	0.972897	0.946807	0.976987	0.956011	1.01134	0.975271	1.00385
yiiS	1.07659	1.0698	0.968292	1.06218	1.01965	1.06352	1.00539	1.04576	0.951633	0.992714
pabA	0.945035	0.991924	0.967574	1.00386	0.950092	1.00783	0.938239	1.07716	0.942092	0.992681
JW0258	1.0508	1.04156	0.9809	1.05677	0.990372	1.06731	0.993447	1.05257	0.960539	0.999377
ynhG	0.997686	1.02657	0.961017	1.02435	0.980767	1.03087	0.978175	1.07082	0.94672	0.991913
yciT	1.02105	1.04246	0.946343	1.06335	0.959393	1.07338	0.959876	1.11637	0.897154	0.99823
ymjA	1.03984	1.01304	1.00185	1.01015	1.02526	1.01186	1.02647	0.995817	1.00986	1.00203
mltD	1.09458	1.06539	0.960234	1.07577	0.998602	1.08351	0.999562	1.06145	0.915716	1.00041
ycdC	0.948587	0.96616	1.01757	0.968	0.991682	0.970535	0.985975	0.964842	1.03102	0.997842
yhiQ	0.975916	0.981672	1.02494	0.974022	1.00763	0.971009	1.00746	0.965413	1.04166	0.99906
yhhN	0.972278	1.01003	0.932742	1.03708	0.918326	1.05268	0.917498	1.13069	0.866617	0.989628
JW5728	1.02474	0.994548	1.04492	0.983983	1.0414	0.980219	1.05139	0.936764	1.07039	1.00594
entC	1.12462	1.09679	0.93569	1.09893	1.03663	1.09483	1.02019	1.0694	0.917264	0.994245
yahL	0.951105	0.940569	1.06536	0.919942	1.03311	0.911954	1.04196	0.886417	1.12542	1.00499
citT	1.0729	1.05232	0.985746	1.05274	1.02785	1.06	1.02283	1.00629	0.995837	0.996838
rnfC	1.12296	1.08699	0.956217	1.09175	1.0323	1.0963	1.02626	1.07437	0.928168	0.99208
yhaJ	1.09891	1.07179	0.986425	1.07426	1.03273	1.0857	1.03126	1.0306	0.996022	0.998603
kptA	1.14784	1.12336	0.903924	1.14793	0.98868	1.16047	0.985011	1.17586	0.836406	0.990579
ydhF	0.991142	1.00556	0.983342	1.02183	0.975349	1.03468	0.979885	1.06245	0.959517	0.99997
ydfA	0.823009	0.846733	1.12396	0.821047	0.995591	0.817055	1.00524	0.818598	1.21112	1.01028
ylaC	1.05082	1.04671	0.978548	1.04618	1.01934	1.04466	1.01087	1.03368	0.971437	0.994577
yaiE	0.936778	0.981102	0.975439	0.999158	0.941273	1.00565	0.938616	1.0526	0.95056	0.992724
JW3657	1.03273	1.02477	0.971859	1.03818	0.987925	1.0464	0.992161	1.06777	0.938635	1.00051
hcaF	1.02395	1.02772	0.979892	1.04186	0.992495	1.04802	0.996686	1.0648	0.972341	1.00008
paaA	0.848326	0.903082	1.01939	0.90496	0.925742	0.904901	0.934036	0.968864	1.00201	0.998989
hisH	1.07687	1.04887	0.986062	1.04956	1.02293	1.063	1.02266	1.04299	0.964294	0.99967
yidA	0.945452	0.98992	0.977227	0.986727	0.953122	0.991087	0.950911	1.0283	0.946661	0.99429
argB	1.0755	1.05595	0.980476	1.0557	1.03004	1.0503	1.02366	1.03073	0.981245	0.996233
ybhA	1.03168	1.02995	0.975706	1.04493	0.995153	1.04529	0.986511	1.04725	0.945165	0.990768
yjjB	0.966723	0.996097	0.969588	1.00468	0.968228	1.00753	0.963748	1.05537	0.949027	0.993469
celD	1.06082	1.02594	0.997733	1.03248	1.01488	1.03478	1.01951	1.00431	0.999708	1.0004
yrbD	1.0904	1.09467	0.916284	1.11399	0.993989	1.11956	0.972735	1.14317	0.868805	0.986696
yqeF	1.03312	1.00605	1.01136	1.00075	1.03082	1.00085	1.03562	0.970411	1.02401	1.00169
nuoL	0.811526	0.865306	1.06442	0.847472	0.944241	0.850445	0.94565	0.890205	1.09874	1.00315
ybcJ	0.89346	0.954269	0.984254	0.959068	0.939883	0.96081	0.935741	1.02092	0.954858	0.996485
frdC	0.858493	0.910729	1.04373	0.897121	0.963295	0.893906	0.956952	0.921958	1.07883	0.999653
nuoC	0.987509	0.949206	1.09737	0.923582	1.05478	0.925932	1.06488	0.856306	1.17124	1.01009
yfhG	0.9227	0.923717	1.08419	0.882521	1.02885	0.877158	1.03085	0.856993	1.1548	1.00713
yhgG	1.06557	1.05264	0.972796	1.0662	1.00145	1.0767	1.00677	1.07084	0.94844	0.999209
ybbV	0.992678	0.998554	0.983773	0.996328	0.987021	0.995338	0.980635	1.01255	0.974433	0.997215
yedR	0.972428	0.935943	1.10294	0.913006	1.04495	0.910848	1.05299	0.851127	1.17371	1.00879
yagL	1.00518	0.994543	1.03913	0.981511	1.03772	0.979949	1.03637	0.94972	1.0814	1.00239
ecnB	0.94858	0.99077	0.951459	1.01845	0.922232	1.03727	0.924346	1.10693	0.895572	0.995087
fcl	1.00095	0.982968	1.06567	0.979378	1.01737	0.98192	1.02795	0.942139	1.15142	1.00906
ygjR	0.969742	0.989506	0.984346	1.0033	0.959864	1.00991	0.963927	1.05704	0.953018	1.00069
yefI	1.08188	1.07387	0.958182	1.07881	1.02194	1.08109	1.00892	1.0616	0.96911	0.992899
selA	1.00829	1.04383	0.94848	1.05011	0.976452	1.04654	0.964798	1.08767	0.922791	0.990145
pyrC	1.04865	1.00807	1.0134	1.00858	1.02478	1.01218	1.03596	0.977737	1.03255	1.00189
hyaC	0.989971	0.996123	0.996296	1.00605	0.976481	1.01265	0.98043	1.02477	0.975555	1.00018
yehW	1.11434	1.04807	1.00129	1.03512	1.03	1.02797	1.02966	0.993954	0.989596	0.999699
yjaG	0.948732	0.988755	0.982039	0.98574	0.959991	0.988194	0.95865	1.01778	0.9578	0.995207
hemY	1.03297	1.02263	1.02701	1.02326	1.02065	1.03297	1.02039	1.00874	1.0797	0.998428
appB	0.897994	0.952722	0.986711	0.964417	0.922458	0.97313	0.921732	1.03254	0.952396	1.0014
dppF	0.960038	0.995865	0.958596	1.02129	0.931964	1.03059	0.93272	1.08879	0.915861	0.998308
menA	0.87206	0.908848	1.04299	0.914779	0.930781	0.917373	0.948567	0.938143	1.01487	1.00988
kup	0.911447	0.964334	0.95861	0.986303	0.915888	0.996695	0.918515	1.06734	0.903849	0.996436
ygcH	0.980185	0.983022	1.00624	0.985501	0.977357	0.993576	0.984138	1.01896	1.004	1.00174
ygcG	1.00301	0.999452	1.03111	1.00143	1.01963	1.01143	1.02272	0.988618	1.0527	1.00304
trg	0.883941	0.922441	1.03728	0.912094	0.978178	0.930631	0.964945	0.962758	1.0494	0.997806
yicL	0.998974	0.968577	1.05429	0.95075	1.04029	0.945025	1.04786	0.892463	1.08433	1.0039
ordL	1.01777	0.980715	1.06047	0.976325	1.03623	0.973118	1.04554	0.910324	1.09266	1.00871
fadR	0.943132	0.992608	0.951124	1.01271	0.93125	1.01541	0.929354	1.07842	0.901312	0.998422
yieO	0.89839	0.958612	0.973967	0.966899	0.926052	0.982739	0.920261	1.04843	0.932032	0.99664
ninE	1.16269	1.12743	0.92919	1.14387	1.00716	1.15173	1.00105	1.16191	0.883955	0.992151
mutT	0.937589	0.97963	0.968485	0.984024	0.957161	0.992067	0.955536	1.0337	0.949571	0.995284
yneC	1.10349	1.0742	0.970393	1.07975	1.02686	1.08766	1.03046	1.07279	0.962595	0.998497
sapC	1.03201	1.02608	0.966666	1.03304	0.976702	1.03328	0.981242	1.04569	0.937482	1.00178
tpiA	1.05371	1.05356	0.975225	1.05284	1.02802	1.05715	1.01628	1.04349	0.981568	0.995206
ylcE	0.9473	0.922861	1.1115	0.896558	1.0329	0.89526	1.05254	0.848284	1.25557	1.01155
gntK	1.10866	1.07103	0.967568	1.07585	1.01934	1.08991	1.02417	1.0574	0.951942	0.998764
flgN	0.962236	0.966595	1.03182	0.955617	1.00495	0.949608	1.00506	0.928031	1.05185	1.00002
hemN	1.02963	1.01124	1.01659	1.00474	1.0314	1.0012	1.03267	0.971618	1.034	1.00425
fixA	0.962281	0.957884	1.05421	0.954146	1.00447	0.957868	1.02192	0.930884	1.05008	1.01033
yijE	0.989628	0.954482	1.06696	0.949834	1.01861	0.950477	1.03418	0.907336	1.07226	1.01143
ybhC	0.957986	0.948431	1.04707	0.928397	1.0275	0.935785	1.03875	0.911148	1.07621	1.0025
ycjV	1.07331	1.04408	0.99828	1.05072	1.02936	1.04855	1.02673	1.02194	1.01353	0.99752
rpiB	1.11047	1.07284	0.975978	1.07016	1.02679	1.07085	1.0179	1.04139	0.964032	0.999928
yodD	0.882543	0.937236	0.999832	0.944698	0.936164	0.943711	0.936807	0.998137	0.999947	0.997985
yhgI	1.12112	1.08096	0.954474	1.07965	1.045	1.08063	1.02741	1.0553	0.931316	0.995067
yiiQ	0.885795	0.947409	0.972461	0.960059	0.930087	0.968392	0.928625	1.0407	0.934421	0.997475
epd	0.883058	0.924397	1.02105	0.917168	0.974254	0.91847	0.96992	0.943472	1.02356	0.999936
yneG	0.941367	0.957317	1.06496	0.953414	1.00343	0.989632	1.01184	0.999096	1.12937	1.00757
yhjU	1	1.00121	0.984708	1.0095	0.976641	1.02073	0.975843	1.04831	0.959251	1.00018
pspE	1.02214	0.990955	1.05105	0.983728	1.04139	0.9837	1.04626	0.932317	1.09582	1.00691
yaiN	0.79283	0.878988	1.02666	0.87555	0.922257	0.881278	0.924153	0.951555	1.03063	1.0037
tkrA	0.942225	0.967943	0.995774	0.989424	0.938234	1.00051	0.949548	1.04913	0.952678	0.999738
bcp	0.982244	1.01833	0.942054	1.04304	0.939089	1.06508	0.933435	1.1478	0.881583	0.99387
fruR	0.891422	0.915205	1.05978	0.904876	0.990996	0.899373	0.99595	0.906233	1.14407	1.00174
ydfR	1.04204	1.05049	0.941912	1.06851	0.968605	1.08029	0.967371	1.12345	0.887978	0.997742
yfgB	1.00083	1.04007	0.919399	1.03705	0.972982	1.14948	0.958135	1.20063	0.805789	0.990731
tig	1.0248	0.999793	1.02056	0.994923	1.03447	0.998786	1.03952	0.968351	1.04705	1.00453
dkgA	1.1295	1.10505	0.943434	1.10471	1.03428	1.11047	1.027	1.10051	0.941741	0.992096
fic	1.08297	1.07231	0.947563	1.09666	0.981127	1.10967	0.979706	1.11944	0.897218	0.99641
atoE	1.00858	1.02787	0.986884	1.0444	0.983206	1.04458	0.986143	1.0612	0.983273	0.999295
ubiH	0.98833	0.952303	1.06697	0.94166	1.02975	0.94044	1.0443	0.881357	1.07346	1.01324
yhhY	0.865054	0.912395	1.02532	0.904811	0.946197	0.907471	0.94491	0.959655	1.03468	0.999165
fdhD	1.08699	1.10228	0.907655	1.09977	0.974261	1.10763	0.957767	1.15621	0.836572	0.986842
yhgE	0.933621	0.923216	1.07165	0.917339	0.99195	0.924365	1.00903	0.90812	1.10131	1.01472
ydfQ	0.974127	1.00132	0.979974	1.00386	0.985756	1.00573	0.983026	1.03131	0.981342	0.99633
yraR	0.909183	0.93358	1.03265	0.921621	0.990399	0.911068	0.98195	0.925269	1.05325	1.00047
alkB	0.949961	0.938967	1.08119	0.924554	1.01047	0.927157	1.03577	0.895684	1.11183	1.01395
yrhB	1.09225	1.06698	0.952924	1.06457	1.03146	1.0724	1.01935	1.06467	0.940693	0.993611
ppsA	0.949033	0.950446	1.02951	0.937859	1.00264	0.931544	0.998061	0.917167	1.04622	1.00095
dsdX	0.982805	0.98578	1.02165	0.982184	1.00525	0.973227	1.0057	0.95732	1.0646	1.00011
fdhF	1.0211	0.968333	1.06054	0.955676	1.03271	0.953458	1.04507	0.889096	1.07473	1.0109
dinF	1.01266	1.0245	0.968582	1.03926	0.961727	1.05035	0.966779	1.08313	0.913795	0.99833
ygeH	0.958379	0.953991	1.06712	0.931962	1.0377	0.965149	1.02912	0.916577	1.07923	1.0008
ymfS	0.990544	1.00702	0.97519	1.01621	0.961505	1.03225	0.963083	1.05731	0.934808	1.00021
intR	1.02975	0.991421	1.03463	0.990107	1.03778	0.996542	1.04577	0.949605	1.06697	1.00352
(rcsC)	0.961901	0.926291	1.10548	0.909054	1.03989	0.906446	1.0565	0.840982	1.19054	1.01119
entB	1.09719	1.06716	0.977703	1.05749	1.02319	1.0582	1.02896	1.02685	0.981815	0.99998
yodA	0.956919	0.984361	0.997549	0.991894	0.98295	0.992434	0.976725	1.02225	1.00155	0.996273
yafP	0.900217	0.949357	1.01367	0.937049	0.953634	0.992516	0.949228	1.05047	0.995127	0.992704
moaC	0.962604	1.00411	0.954739	1.01526	0.925276	1.02519	0.937658	1.06596	0.906615	0.999042
hslR	0.951645	0.954652	1.01343	0.965541	0.963688	0.976921	0.974153	0.989085	0.985625	1.00444
fdoH	0.888026	0.947837	0.978219	0.950767	0.915552	0.961559	0.930704	1.03727	0.925506	0.999675
sodA	0.776802	0.85833	1.06195	0.858962	0.904424	0.895088	0.908839	0.96187	1.05022	1.00455
phnH	1.01157	0.989054	1.03856	0.974151	1.03553	0.978538	1.03227	0.940421	1.05965	1.00171
yifB	1.02137	1.03591	0.986713	1.03617	0.980971	1.04368	0.984313	1.0463	0.976477	0.999467
btuD	0.918074	0.940916	1.01857	0.949278	0.939912	0.960491	0.95214	0.996197	1.0093	1.00576
yodB	1.06444	1.02454	0.996584	1.02812	1.01564	1.02968	1.02174	1.00279	0.992932	1.00033
fhuF	0.855824	0.920562	1.01102	0.928943	0.924262	0.92594	0.926194	0.984555	0.983108	0.998421
leuC	1.03222	1.05385	0.918292	1.06115	0.980143	1.06507	0.968391	1.11314	0.887302	0.989772
hcaD	0.916139	0.924848	1.06266	0.909888	1.02642	0.901528	1.02644	0.885305	1.11883	1.00427
recE	0.868606	0.945021	0.985273	0.943817	0.915492	0.960188	0.917956	1.04052	0.955043	0.999532
efp	0.916554	0.952821	0.995049	0.963918	0.947211	0.967415	0.954273	1.00866	0.96989	1.00476
yejE	1.05322	1.03221	0.986904	1.0336	1.00163	1.03416	1.00321	1.03249	0.968725	1.00033
glnG	0.8462	0.901029	1.03432	0.888805	0.964315	0.894324	0.962996	0.932826	1.02445	1.00069
ygfE	1.15214	1.12928	0.916416	1.1429	1.02298	1.1473	1.00875	1.15007	0.889462	0.988385
bioC	1.13295	1.10314	0.957724	1.11399	1.03499	1.11445	1.02787	1.08436	0.954671	0.994587
yliC	1.13307	1.07218	0.973641	1.07983	1.03579	1.08645	1.03574	1.02753	0.946107	0.997034
dacC	1.02398	0.994326	1.01567	0.984119	1.02858	0.990106	1.03063	0.961882	1.00942	1.00108
menF	1.03686	1.00812	1.02262	1.0059	1.02295	1.00363	1.02801	0.95095	1.04119	1.00442
yigM	1.00729	0.973133	1.05522	0.965678	1.01862	0.966884	1.04199	0.929673	1.09488	1.00918
metH	1.03561	1.00807	1.01311	1.00015	1.03139	0.999832	1.03327	0.965796	1.01294	1.00192
yeiT	1.04933	1.05251	0.950153	1.05369	0.992832	1.05284	0.983005	1.08111	0.92572	0.99014
metA	1.03411	0.989262	1.03949	0.979942	1.0373	0.98423	1.04568	0.935318	1.04428	1.00589
yecP	0.958292	0.958182	1.04375	0.944942	1.0133	0.940179	1.01379	0.922229	1.0936	1.00094
yraM	1.03585	1.00358	1.02558	0.999921	1.03869	0.998598	1.04201	0.950157	1.03075	1.00398
glnH	0.933727	0.967333	0.983954	0.975016	0.948026	0.973996	0.9427	1.01568	0.937337	0.995841
yjiY	0.939644	0.963634	1.00691	0.960413	0.974704	0.957125	0.972931	0.983053	1.0014	0.99711
metI	0.982306	1.01624	0.948145	1.02621	0.960207	1.02935	0.952839	1.08057	0.923188	0.991465
rcsF	0.866341	0.895391	1.08948	0.876387	0.982555	0.872265	0.989241	0.854314	1.16081	1.00391
ybgJ	1.12063	1.09134	0.948473	1.11769	1.00007	1.12332	0.994968	1.11353	0.912716	0.996024
nagD	0.917054	0.976565	0.967923	0.991892	0.924715	1.00194	0.920138	1.07377	0.93399	0.994777
phnM	1.0403	1.03106	0.975867	1.04113	0.992334	1.05104	0.99591	1.05992	0.940756	1.00028
yghD	1.00537	0.979195	1.05644	0.965286	1.042	0.96428	1.05429	0.913457	1.08499	1.00933
ydfO	1.0939	1.06821	0.981129	1.08436	1.01477	1.0822	1.01151	1.08133	0.997805	0.998058
trpH	0.930421	0.97099	0.998679	0.979617	0.951436	0.996291	0.944831	1.04974	0.958585	1.00057
yphF	0.948355	0.944953	1.05155	0.929948	1.02208	1.02541	1.02161	0.983316	1.00619	1.00281
ydjE	0.938304	0.961937	1.00017	0.963524	0.960801	0.965381	0.968644	1.00232	1.0057	0.996843
creA	0.904775	0.934942	1.03272	0.922718	0.986572	0.928671	0.987977	0.938167	1.07593	0.999675
yajB	0.955134	0.950541	1.05029	0.943447	0.998792	0.97511	1.00599	0.954591	1.03145	1.00747
ygdE	1.03493	1.03929	0.99222	1.03871	1.01496	1.05413	1.0191	1.05365	1.00167	0.999266
ydfG	1.04521	1.02734	1.0004	1.02225	1.02315	1.02551	1.02469	0.99912	1.01569	1.00015
livJ	0.861856	0.928297	0.988601	0.938038	0.918053	0.944724	0.92449	1.02886	0.97076	1.00253
sucD	0.989401	0.979581	1.03228	0.965511	1.01297	0.968653	1.01442	0.941041	1.04483	0.999984
yghS	1.1029	1.07754	0.956291	1.08748	1.01463	1.09701	1.01177	1.07788	0.921561	0.998636
fadA	1.14924	1.11939	0.913165	1.12514	1.01365	1.14396	1.00812	1.1384	0.859147	0.993749
yjgA	1.03645	1.02041	1.00081	1.01798	1.02201	1.01785	1.02257	0.996445	1.02565	1.00139
yfiQ	0.942894	0.938492	1.06871	0.928516	1.00925	0.987564	1.0098	0.920809	1.05416	1.00868
yfdL	1.03164	1.03491	0.970916	1.04615	0.990421	1.06185	0.992805	1.0632	0.940325	0.999581
gpmB	0.851281	0.883996	1.07721	0.864302	0.983192	0.863401	0.981998	0.874167	1.14405	1.00486
glcE	1.04721	1.0078	1.0201	0.996847	1.03278	0.997542	1.03738	0.952824	1.02468	1.00309
JW5049	0.991232	1.02689	0.938292	1.05014	0.941395	1.06061	0.944875	1.12231	0.893121	0.997635
arsB	0.974205	0.994929	0.988902	1.00119	0.981102	1.01	0.975534	1.028	0.993421	0.995688
mazG	0.998888	0.968425	1.0628	0.969875	1.03095	0.966472	1.03907	0.916463	1.11284	1.00963
pstS	0.895314	0.942195	1.01386	0.940992	0.960891	0.942107	0.956593	0.978743	1.02697	0.99827
fepB	1.0712	1.04181	0.995598	1.03567	1.03718	1.04569	1.02852	1.0094	0.991968	0.998718
thiQ	0.940615	0.957553	1.01459	0.95198	0.982502	0.944577	0.977087	0.971261	1.01934	0.998496
yhjR	1.00185	1.01049	0.966144	1.02556	0.963622	1.0394	0.965853	1.09038	0.932301	0.999245
fsaB	0.860005	0.876749	1.10669	0.856735	1.02062	0.850347	1.02531	0.813437	1.19483	1.01166
yddB	1.08334	1.05451	0.970971	1.07446	1.00021	1.07783	1.00005	1.0612	0.9265	0.999359
ilvI	1.079	1.05103	0.96435	1.0617	1.02042	1.05879	1.00542	1.04028	0.947441	0.993237
pepE	0.97667	0.995499	0.998431	0.99915	0.976007	1.01263	0.973335	1.04545	0.979784	1.00022
manB	0.959096	0.937729	1.09599	0.923813	1.04612	0.920428	1.05656	0.86202	1.17617	1.01331
amiA	1.00553	1.0098	0.961643	1.02526	0.969133	1.03834	0.961454	1.06194	0.908853	1
pta	1.0888	1.10365	0.890002	1.12447	0.961705	1.12974	0.948441	1.19575	0.817705	0.989061
yedW	1.04709	1.03113	1.0014	1.02794	1.03191	1.01993	1.02557	0.996923	0.999249	1.00072
yfcE	1.08169	1.04994	0.964675	1.06703	1.00363	1.06808	1.00526	1.05919	0.943876	1.00043
pspC	1.02643	1.0024	1.0371	1.00363	1.03052	1.00382	1.03004	0.963452	1.07028	1.00411
glpC	1.08409	1.04479	0.979638	1.04356	1.03391	1.03919	1.03063	1.01135	0.95734	0.997912
trxB	1.07106	1.03381	0.999129	1.04233	1.02105	1.04594	1.02898	1.02335	0.979312	0.998265
dsrB	0.850693	0.902585	1.03526	0.894152	0.944361	0.887529	0.945787	0.941884	1.03995	1.00045
hyaA	1.13664	1.09126	0.960982	1.09216	1.03375	1.09899	1.02846	1.05098	0.927191	0.997735
JW5231	1.03577	1.0616	0.929304	1.07044	0.989755	1.068	0.971226	1.09777	0.908723	0.990002
hyaF	1.0052	1.01774	0.945855	1.02703	0.979569	1.02701	0.96776	1.06598	0.902839	0.992553
yajO	1.04312	1.02888	0.985832	1.03059	0.998161	1.02388	0.994244	1.03022	0.952338	1.00056
rpoS	1.155	1.12299	0.925358	1.11374	1.03808	1.11798	1.02676	1.09137	0.907608	0.995682
yecO	1.01812	1.02143	0.976112	1.03997	0.975286	1.04113	0.976149	1.05205	0.939128	0.999833
pcnB	1.05684	1.04084	0.9649	1.06312	0.978332	1.07594	0.981529	1.07795	0.936414	0.998977
atpE	0.898741	0.958629	0.99115	0.9576	0.946402	0.964701	0.943828	1.00276	0.997703	0.997038
rzpR	1.00006	0.959294	1.06989	0.942047	1.05117	0.939276	1.06515	0.871633	1.09754	1.00899
yecA	0.956819	1.00086	0.959074	1.02211	0.946683	1.02068	0.937808	1.07369	0.924318	0.991997
deaD	1.02652	1.0511	0.91324	1.07148	0.942214	1.08265	0.931939	1.14459	0.844103	0.989025
ycaJ	0.949961	0.965454	1.01639	0.956924	0.991303	0.953673	0.986007	0.956495	1.0369	0.999345
gspC	0.945992	0.9804	0.975104	0.982374	0.961611	1.00005	0.943226	1.03702	0.917565	0.994269
arpB	0.970728	0.972219	1.02626	0.970985	0.98748	0.974969	0.999755	0.976087	1.02153	1.00587
yidX	0.99551	1.01439	0.968761	1.02797	0.965045	1.03522	0.967684	1.06727	0.932974	0.999512
yceI	0.938115	0.943589	1.05632	0.937421	0.999498	0.967795	1.00706	0.958087	1.06527	1.00963
yeeO	0.972961	1.00398	0.971403	1.00571	0.980421	1.00392	0.974654	1.03396	0.946946	0.995275
feaR	1.10144	1.07421	0.960186	1.08413	1.01508	1.10095	1.01445	1.08818	0.918239	0.997858
ansB	0.996176	0.982088	1.0239	0.979674	1.01186	0.983225	1.01618	0.956819	1.02006	1.00641
ydbJ	1.03581	1.0281	0.982075	1.03051	0.993925	1.03716	0.993476	1.0298	0.942576	1.00034
yliG	1.06329	1.04602	0.993694	1.05092	1.02805	1.04824	1.02392	1.02298	1.00754	0.997246
gudP	0.963902	0.955416	1.0654	0.950324	1.01508	0.946895	1.03513	0.907655	1.11543	1.01248
hflK	1.01148	0.976169	1.05486	0.957905	1.05094	0.962716	1.05921	0.916814	1.08809	1.00897
yhdP	0.983365	1.01582	0.950921	1.02373	0.958267	1.02441	0.948447	1.07086	0.913196	0.992229
yhdN	1.12706	1.07679	0.955311	1.08464	1.02687	1.09459	1.01999	1.07995	0.926248	0.998621
aat	1.04295	1.03502	0.981226	1.04846	1.00193	1.05408	1.00471	1.05373	0.983864	1.00016
gadW	0.958918	0.996089	0.970747	1.0059	0.961079	1.00662	0.951908	1.03323	0.925664	0.993525
intF	1.05333	1.05219	0.985898	1.05105	1.02564	1.04977	1.02178	1.04589	1.02054	0.99705
allB	0.997034	1.03121	0.927644	1.05222	0.945616	1.05477	0.938741	1.1329	0.888569	0.989923
ompW	0.967738	1.00114	0.965834	1.0012	0.963676	1.00505	0.962789	1.04649	0.948723	0.99441
yhdZ	1.04485	1.0277	1.00015	1.0262	1.01066	1.03817	1.01489	1.01585	1.00105	0.999459
yjhD	0.898892	0.910636	1.08023	0.894052	1.01674	0.890312	1.02268	0.887393	1.18562	1.00613
yccS	1.00382	1.02641	0.964036	1.04175	0.977794	1.05131	0.977244	1.08526	0.929115	0.999285
yaiC	1.12464	1.10686	0.94339	1.11221	1.01124	1.11346	1.01	1.10072	0.93724	0.998576
mutY	0.909426	0.959423	0.981113	0.974771	0.937493	0.976171	0.931619	1.02484	0.942976	0.996503
yjcD	0.903424	0.965088	0.980394	0.959774	0.93414	0.965711	0.937816	1.02208	0.953718	0.997153
zntA	0.978115	1.01865	0.936964	1.02743	0.925662	1.03781	0.926631	1.12488	0.881893	0.991278
talA	1.01295	1.0128	0.975056	1.0304	0.97894	1.03947	0.977756	1.03131	0.922817	0.999974
mrp	1.13022	1.09174	0.948932	1.10905	1.01434	1.11673	1.01136	1.08086	0.907742	0.996805
hemX	1.07821	1.09312	0.921652	1.08941	0.996173	1.08278	0.978357	1.09933	0.893921	0.990226
bioD	0.932559	0.973189	0.975799	0.992214	0.930299	0.997561	0.935845	1.05685	0.935846	0.999218
yecJ	1.1161	1.07937	0.96973	1.0824	1.03078	1.08928	1.02189	1.06704	0.9416	0.997896
ycaP	0.949954	0.964872	1.01722	0.963514	0.980269	0.973986	0.967983	0.994996	0.970265	0.995584
ptsO	0.925617	0.959464	1.00344	0.963902	0.965472	0.96432	0.962497	0.996846	1.03389	0.997843
qseB	0.840126	0.878749	1.06539	0.864682	0.967971	0.860232	0.969296	0.884452	1.085	1.00253
trpE	0.916118	0.967811	0.973875	0.985735	0.937009	0.995584	0.933129	1.07552	0.942373	0.994447
fucA	0.961382	1.01077	0.937156	1.01323	0.952037	1.02109	0.943688	1.08779	0.894591	0.993649
treC	1.00401	1.00377	0.975909	1.00663	0.985958	1.00536	0.974248	1.01766	0.938147	0.995402
ygeV	0.99181	1.02101	0.97173	1.03968	0.952497	1.05602	0.952158	1.06963	0.953098	0.998148
torZ	1.09167	1.07891	0.949054	1.10276	0.988454	1.11373	0.991916	1.11538	0.914972	0.996321
yfjV	0.933255	0.973012	0.996255	0.984578	0.961102	0.990545	0.967886	1.01366	0.969726	1.00308
ycgR	0.983589	0.987906	0.995177	0.994048	0.975135	0.99944	0.974718	1.0122	0.97372	1.00154
gltF	1.09582	1.09061	0.945872	1.09568	1.0183	1.09624	1.00378	1.08657	0.925117	0.99103
flgL	1.04026	1.05078	0.95846	1.04384	0.99925	1.04563	0.981557	1.06624	0.9263	0.992069
wza	0.965423	0.993217	0.988791	1.00081	0.964865	1.01688	0.971031	1.05031	0.964343	0.999971
ybiK	1.05817	1.05559	0.959033	1.06051	1.01953	1.06181	1.01129	1.06209	0.963958	0.993666
amiB	1.07144	1.05485	0.97003	1.05681	1.02416	1.0567	1.0123	1.03625	0.960619	0.994956
yliH	1.0238	1.03261	0.960941	1.04811	0.971131	1.05998	0.970436	1.09245	0.918054	0.9985
tolR	0.893551	0.922515	1.04168	0.925253	0.958838	0.926431	0.975044	0.944252	1.03385	1.01173
yjiP	0.909549	0.950003	1.00534	0.951375	0.959179	0.950176	0.953294	0.988787	0.99702	0.997891
aceA	0.884486	0.951891	0.989334	0.964532	0.927858	0.973834	0.923252	1.03224	0.98	0.997358
ycbS	0.929026	0.962894	0.998885	0.974382	0.952021	0.977369	0.960852	1.01092	0.957517	1.00287
caiB	0.840997	0.904064	1.01704	0.900906	0.929081	0.906483	0.934675	0.958039	1.00744	1.00029
dinG	0.954311	1.00836	0.954237	1.01403	0.947105	1.01915	0.941552	1.07621	0.933632	0.992541
sucC	0.995639	0.962908	1.04971	0.959016	1.01502	0.963617	1.02721	0.910461	1.02885	1.00902
bcsA	0.96421	0.978241	0.990521	0.989018	0.964246	0.997889	0.974968	1.02209	0.965367	1.00155
yahJ	1.12318	1.10993	0.941645	1.11447	1.01253	1.12088	1.0053	1.1308	0.926397	0.996282
(yfcU)	1.03152	1.03104	0.966121	1.04563	0.985715	1.05101	0.985463	1.07722	0.945405	1.00024
gnd	0.985493	1.01407	0.968031	1.02353	0.97817	1.02901	0.965161	1.05261	0.949525	0.992953
(tnaB)	1.03351	1.06531	0.918592	1.0745	0.969046	1.0893	0.954968	1.12175	0.882721	0.988732
paaD	1.01214	0.994976	1.0278	0.997579	1.00678	1.00235	1.01481	0.968692	1.0445	1.00351
bfr	0.999097	0.980297	1.02912	0.978362	1.0005	0.982411	1.0141	0.94226	1.03262	1.00691
ybgQ	1.00499	1.01901	0.976651	1.01879	0.991633	1.0164	0.982178	1.02426	0.967705	0.995708
yqeG	1.00823	1.04469	0.948924	1.05652	0.973451	1.0546	0.963134	1.09253	0.923308	0.989383
ybjS	1.0333	1.02911	0.974087	1.05452	0.983024	1.05889	0.982942	1.07127	0.926561	0.997931
ynfA	0.879966	0.891506	1.1204	0.868128	1.02869	0.867216	1.03786	0.839526	1.23114	1.01132
(yohG)	1.11622	1.11194	0.914217	1.12135	0.984082	1.13614	0.982326	1.14874	0.856924	0.99481
ycfK	0.98191	0.958829	1.05959	0.948784	1.03137	0.975542	1.03759	0.935541	1.06752	1.00871
yegO	1.00761	1.03757	0.941122	1.06043	0.945965	1.13201	0.927476	1.147	0.8484	0.988478
dadX	1.01133	0.983089	1.04058	0.978432	1.0145	0.985135	1.02825	0.949468	1.03656	1.00561
yieL	0.938266	0.947511	1.04205	0.94872	0.980425	0.951717	0.998695	0.958868	1.03965	1.00928
pepQ	0.853724	0.910473	1.01677	0.907102	0.941232	0.913571	0.940015	0.982817	1.00356	0.998866
[truncated: 1,828 more rows]
