# Supplementary material for: Bacteria Getting into Shape: Genetic Determinants of E. coli Morphology
Source: mBio. 2017 Mar 7;8(2):e01977-16. doi: 10.1128/mBio.01977-16 (PMC5340871; doi:10.1128/mBio.01977-16)
Supplement: DATA SET S2 [file mbo001173215sd2.xlsx]

## Sheet: Data S2.csv
Gene1	Gene2	Distance
arnE	ileS	0.170871
arnE	mtn	0.235729
arnE	recR	0.124415
arnE	gsk	0.40577
arnE	putP	0.143748
arnE	pspE	0.231529
arnE	pdxH	0.243085
arnE	hisI	0.384472
arnE	napG	0.120617
arnE	eutH	0.231627
arnE	yphB	0.352303
arnE	chpA	0.133593
arnE	yqfA	0.375296
arnE	yrbH	0.284057
arnE	yrhA	0.190458
arnE	yijD	0.150351
arnE	groL	0.166767
arnE	ytfG	0.364974
arnE	yjgA	0.117364
arnE	mgtA	0.325925
arnE	yjjI	0.239832
arnF	entE	0.357056
arnF	hns	0.382117
arnF	yciM	0.216067
arnF	ydbD	0.250155
arnF	yeeA	0.349935
arnF	ypeC	0.341079
arnF	yfjO	0.328054
arnF	bglA	0.353566
arnF	folB	0.188065
arnF	ygjP	0.219403
arnF	exuR	0.0796385
arnF	tdcD	0.224219
arnF	yrbA	0.110344
arnF	cafA	0.374059
arnF	rpe	0.27632
arnF	yiaD	0.344179
arnF	selB	0.242556
arnF	selA	0.220369
arnF	rplK	0.267386
arnF	rpiR	0.208124
arnF	hfq	0.300709
arnF	rimI	0.120315
bacA	alsB	0.340652
bacA	cfa	0.187265
bacA	yrbI	0.271873
bacA	gntT	0.207795
bacA	yigF	0.40098
bacA	ytfG	0.27668
bacA	mgtA	0.300953
bcsZ	glnK	0.374893
bcsZ	cueR	0.238283
bcsZ	gltK	0.389198
bcsZ	fabF	0.387659
bcsZ	pinQ	0.199906
bcsZ	tus	0.307964
bcsZ	add	0.374122
bcsZ	flhA	0.0934765
bcsZ	fliD	0.341972
bcsZ	glpC	0.22266
bcsZ	hyfF	0.200884
bcsZ	luxS	0.404611
bcsZ	surE	0.403574
bcsZ	yhcM	0.264027
bcsZ	selA	0.248895
bcsZ	secB	0.141201
bcsZ	yidK	0.309626
bcsZ	dgoA	0.172406
bcsZ	rplK	0.346207
bcsZ	rsmC	0.209141
bfd	leuC	0.171236
bfd	uxaB	0.319754
bfd	ydfG	0.247657
bfd	rnfE	0.17746
bfd	pdxH	0.315863
bfd	csdB	0.318978
bfd	glpC	0.314493
bfd	hisJ	0.181859
bfd	emrY	0.342701
bfd	ypeC	0.371064
bfd	hyfF	0.335254
bfd	pdxJ	0.150252
bfd	nrdH	0.310002
bfd	srlD	0.19832
bfd	yhcG	0.406592
bfd	yhdT	0.148903
bfd	yhhF	0.380202
bfd	dcrB	0.383462
bfd	rffA	0.385557
bfd	treB	0.208927
bfd	pyrL	0.209722
bfd	rsmC	0.104655
cra	ihfB	0.266603
cra	hns	0.297964
cra	recD	0.0422015
cra	folB	0.368924
cra	tdcD	0.40404
cra	rplK	-0.0529616
cra	rplA	0.165375
cra	hfq	0.276772
crp	pdxH	0.229684
crp	astE	0.322316
crp	hyfF	0.255497
crp	surE	0.321256
crp	yieH	0.164644
crp	yjhG	0.339644
dps	cusB	0.385455
dps	pdxH	0.288312
dps	maeB	0.403352
dps	talA	0.387814
dps	glcB	0.364884
ebgR	ileS	0.290673
ebgR	glnK	0.400579
ebgR	gsk	0.279154
ebgR	seqA	0.20602
ebgR	glnP	0.249028
ebgR	artM	0.268891
ebgR	alsB	0.373846
ebgR	rmf	0.163605
ebgR	appA	0.230102
ebgR	putP	0.132718
ebgR	yddB	0.399188
ebgR	pntB	0.404434
ebgR	tus	-0.182327
ebgR	pdxH	-0.167466
ebgR	fliD	-0.185767
ebgR	fliS	0.347341
ebgR	hisI	0.127749
ebgR	rfbA	0.314036
ebgR	dcd	0.160372
ebgR	napG	0.0549889
ebgR	eutH	0.00532612
ebgR	hyfG	0.20509
ebgR	yphB	0.153463
ebgR	yfjO	0.378981
ebgR	recA	0.0317298
ebgR	recC	0.177383
ebgR	yqfA	-0.0358366
ebgR	ygiU	0.169932
ebgR	ygiC	0.386269
ebgR	yhcH	0.0336171
ebgR	yhfU	0.13705
ebgR	yhgI	0.106552
ebgR	gntK	0.0389753
ebgR	yieI	0.243267
ebgR	cdh	0.0572297
ebgR	oxyR	-0.644063
ebgR	yijD	0.394136
ebgR	rplA	-0.32775
ebgR	hfq	0.379748
fbaB	seqA	0.401412
fbaB	sapD	0.30282
fbaB	ycjR	0.346526
fbaB	ydcT	0.199784
fbaB	ego	0.146623
fbaB	rihB	0.388464
fbaB	eco	0.356641
fbaB	ypeC	0.365959
fbaB	hypE	0.179827
fbaB	folB	0.314606
fbaB	ygjP	0.305631
fbaB	exuR	0.318257
fbaB	yiaD	0.399928
fbaB	yieJ	0.405298
fbaB	wecB	0.165399
fbaB	fdoI	0.387778
fbaB	nudC	0.186203
fbaB	lysU	0.205384
fbaB	pyrI	0.329247
fbaB	rimI	0.207679
fis	aceE	0.380928
fis	aceF	0.397797
fis	mtn	0.335125
fis	pgpA	0.245248
fis	ybgT	0.3559
fis	glnP	0.223645
fis	artI	0.329869
fis	cydD	0.275765
fis	rmf	0.366878
fis	yciS	0.325188
fis	sapD	0.383988
fis	uxaB	0.197873
fis	msbB	0.228014
fis	napG	0.386882
fis	ptsI	0.28983
fis	ubiE	0.344695
fis	groL	0.326421
fis	ytfJ	0.349474
gpmM	speE	0.399704
gpmM	hrpB	0.302994
gpmM	yaiZ	0.32085
gpmM	xseB	0.277258
gpmM	clpP	0.351065
gpmM	cueR	0.362557
gpmM	ybcJ	0.345364
gpmM	entE	0.242373
gpmM	cobC	0.294396
gpmM	gltK	0.389495
gpmM	ybfA	0.359139
gpmM	sucA	0.356887
gpmM	aroG	0.254977
gpmM	modC	0.263048
gpmM	moaD	0.0949312
gpmM	ybiJ	0.35672
gpmM	glnQ	0.400841
gpmM	moeA	0.356376
gpmM	ybjQ	0.321029
gpmM	poxB	0.168667
gpmM	ycbW	0.267501
gpmM	phoP	0.336933
gpmM	ycfC	0.355061
gpmM	tag	0.361041
gpmM	tpx	0.357512
gpmM	pinQ	0.0274981
gpmM	pdxH	0.194067
gpmM	sufE	0.390287
gpmM	sufC	0.220671
gpmM	ihfA	0.315579
gpmM	yebW	0.26323
gpmM	ruvB	0.378655
gpmM	yecG	0.349069
gpmM	ftnB	0.403387
gpmM	fliD	-0.0133959
gpmM	hisF	0.309954
gpmM	wcaE	0.39761
gpmM	yegS	0.325893
gpmM	glpC	0.108811
gpmM	nuoN	0.385111
gpmM	cysU	0.375006
gpmM	hyfF	-0.0228106
gpmM	pdxJ	0.162045
gpmM	ygaF	0.363669
gpmM	nrdE	0.223429
gpmM	surE	0.135911
gpmM	fucP	0.403432
gpmM	xdhB	0.272403
gpmM	yggE	0.342098
gpmM	metC	0.365359
gpmM	tolC	0.353009
gpmM	ygjP	0.159099
gpmM	garP	0.344082
gpmM	sohA	0.268279
gpmM	yhcH	0.191244
gpmM	yhcM	-0.0691808
gpmM	yhdT	0.267343
gpmM	yhdG	-0.0183702
gpmM	nikE	0.264111
gpmM	uspA	0.385725
gpmM	yhjC	0.325678
gpmM	yhjD	0.232031
gpmM	dgoA	0.34918
gpmM	hemX	0.397369
gpmM	yiiM	0.400979
gpmM	cpxA	0.302515
gpmM	yiiT	0.376055
gpmM	argE	0.344259
gpmM	pgi	0.327804
gpmM	soxS	0.397337
gpmM	cycA	0.393601
gpmM	treB	0.0499794
gpmM	rsmC	0.129969
gpmM	rimI	0.146017
gpmM	yjjI	0.155766
gpmM	creC	0.338864
gpt	artI	0.388085
gpt	groL	0.326994
hlpA	rpsT	0.384723
hlpA	dnaQ	0.406716
hlpA	lpcA	0.238613
hlpA	ybeD	0.304392
hlpA	sucD	0.256479
hlpA	ybgT	0.219981
hlpA	artP	0.367462
hlpA	cydD	0.357691
hlpA	ompA	0.234955
hlpA	trmU	0.357195
hlpA	hns	0.306074
hlpA	yciS	0.286416
hlpA	sapB	0.31126
hlpA	ydaT	0.207955
hlpA	nudG	0.146089
hlpA	fliF	0.112314
hlpA	fliI	0.367769
hlpA	ackA	0.313669
hlpA	pta	0.294266
hlpA	ubiX	0.33972
hlpA	fre	0.306156
hlpA	ptsI	0.299099
hlpA	crr	0.376301
hlpA	guaB	0.393827
hlpA	yfgA	0.186064
hlpA	nifU	0.389505
hlpA	rseA	0.288973
hlpA	yfjG	0.333132
hlpA	yfjO	0.291651
hlpA	ssnA	0.0823831
hlpA	bglA	0.182265
hlpA	rpiA	0.402139
hlpA	yggA	0.308612
hlpA	yqiC	0.339746
hlpA	rfaE	0.254425
hlpA	folB	0.38705
hlpA	ygjP	0.302001
hlpA	exuR	0.305184
hlpA	tdcD	0.333315
hlpA	yhcB	0.34988
hlpA	cafA	0.339681
hlpA	trkA	0.313365
hlpA	yheL	0.365198
hlpA	yheM	0.393303
hlpA	yheN	0.391815
hlpA	glpD	0.401115
hlpA	pitA	0.396142
hlpA	selA	0.370563
hlpA	rfaF	0.266386
hlpA	rbsK	0.380383
hlpA	rep	0.247793
hlpA	rplK	0.207439
hlpA	hfq	0.274701
hycB	alsB	0.377571
hycB	cfa	0.341509
hycB	yrbI	0.286976
hycB	gntT	0.205373
hycB	ytfG	0.29369
hycB	mgtA	0.299117
mdtH	proC	0.356273
mdtH	sucD	0.326731
mdtH	fabH	0.359835
mdtH	pspD	0.357292
mdtH	rihB	0.314862
mdtH	rseA	0.279188
mdtH	yjbG	0.294227
mdtH	hfq	0.291926
msrA	cydB	0.356101
msrA	pspD	0.395547
msrA	tus	0.371269
msrA	xthA	0.404568
msrA	rseA	0.315975
msrA	nrdD	0.378649
msrC	cynS	0.269409
msrC	bioA	0.298255
msrC	trpA	0.388298
msrC	pinR	0.234416
msrC	marB	0.403253
msrC	csdB	0.281794
msrC	selD	0.143519
msrC	torY	0.366396
msrC	amyA	0.37207
msrC	rfbC	0.244415
msrC	hisP	0.168112
msrC	emrY	0.231947
msrC	hyfF	0.405961
msrC	surE	0.220496
msrC	chpA	0.266718
msrC	tas	0.30873
msrC	yijP	0.341612
msrC	ygiU	0.227794
msrC	yhcG	0.402273
msrC	dcuD	0.347303
msrC	slyX	0.382322
msrC	yhfU	0.284877
msrC	yrhA	0.375995
msrC	yhhH	0.306044
msrC	dppA	0.405957
msrC	dgoA	0.316193
msrC	yieI	0.359375
msrC	rffA	0.317881
msrC	cyaY	0.311213
msrC	yjbG	0.341643
msrC	cycA	0.306061
msrC	ytfF	0.321751
msrC	ytfQ	0.329353
msrC	gntP	0.298882
pdxA	lpcA	0.0337768
pdxA	dacA	0.382164
pdxA	sucD	0.291658
pdxA	artP	0.238073
pdxA	ompA	0.257152
pdxA	potD	0.333964
pdxA	sapD	0.271767
pdxA	sapC	0.380435
pdxA	ycjR	0.372936
pdxA	ydcT	0.186939
pdxA	ego	0.113678
pdxA	yfjO	0.375166
pdxA	ssnA	0.324676
pdxA	bglA	0.170724
pdxA	rfaE	0.235478
pdxA	folB	0.117015
pdxA	ygjP	0.0587605
pdxA	exuR	0.0219285
pdxA	tdcD	0.172585
pdxA	yrbA	0.0352831
pdxA	cafA	0.18763
pdxA	selB	0.307173
pdxA	selA	0.367093
pdxA	gpmI	0.20923
pdxA	rfaF	0.328494
pdxA	metL	0.135344
pdxA	rplK	0.0287135
pdxA	rpiR	0.293437
pdxA	lysU	0.156027
pgi	hokC	0.100325
pgi	mtn	0.37375
pgi	degP	0.222138
pgi	sucD	0.361817
pgi	glnH	0.261291
pgi	alsB	0.149211
pgi	ydcC	0.0613558
pgi	pntB	0.344672
pgi	cfa	-0.0782241
pgi	rfbA	0.27997
pgi	recA	0.371912
pgi	bglA	0.264003
pgi	yggN	0.0493263
pgi	glcE	0.166383
pgi	garP	0.167623
pgi	yrbE	0.109449
pgi	yhfR	0.194486
pgi	yzgL	0.33488
pgi	yhhL	-0.0340604
pgi	yhhH	0.0216893
pgi	yhiL	0.0663261
pgi	secB	0.202597
pgi	yiiL	0.13009
pgi	gltP	0.147929
pgi	alsC	0.211331
pgi	yjfZ	0.0414949
pgi	ytfG	-0.138839
pgi	mgtA	0.0815904
puuE	phoA	0.300861
puuE	panE	0.275216
puuE	priC	0.244207
puuE	rihA	0.392238
puuE	sucD	0.334995
puuE	bioA	0.367887
puuE	moaC	0.0290456
puuE	trpA	0.267585
puuE	racC	0.379698
puuE	paaE	0.320055
puuE	nhoA	0.117675
puuE	xasA	0.272259
puuE	uxaB	0.276493
puuE	pinQ	0.149881
puuE	tus	0.167325
puuE	selD	0.0815831
puuE	hyfF	0.00977136
puuE	hypA	0.213154
puuE	surE	0.358055
puuE	tas	0.29223
puuE	yijP	0.149571
puuE	yggF	0.174915
puuE	ygiC	0.11699
puuE	yhcG	0.249257
puuE	yhdT	0.24281
puuE	yhdU	0.232866
puuE	fic	0.222821
puuE	yhfL	0.0396782
puuE	gntT	0.206321
puuE	yrhA	0.28393
puuE	nikA	0.265241
puuE	yhhH	0.286389
puuE	dppC	0.182857
puuE	yieI	0.119989
puuE	yijD	0.266934
puuE	treB	0.211423
puuE	pyrL	0.119101
puuE	gntP	0.379404
rfaH	fkpB	0.288139
rfaH	leuC	0.0538591
rfaH	degP	0.154165
rfaH	proC	0.200015
rfaH	glnK	0.252002
rfaH	ybeD	0.218052
rfaH	pgm	0.286789
rfaH	sucD	0.319037
rfaH	cydB	0.400373
rfaH	nadA	0.298655
rfaH	artI	0.167052
rfaH	ssuE	0.205527
rfaH	yccF	0.388952
rfaH	htrB	0.167324
rfaH	potD	0.266764
rfaH	ymgC	0.263367
rfaH	cls	0.378446
rfaH	yciA	0.365213
rfaH	pyrF	0.332946
rfaH	ycjC	0.399826
rfaH	pspD	0.392507
rfaH	tpx	0.318912
rfaH	ydaA	0.364684
rfaH	racC	0.148023
rfaH	ydaG	0.348718
rfaH	trkG	0.387276
rfaH	ynbD	0.286153
rfaH	gapC	0.342219
rfaH	ydcT	0.325464
rfaH	ydeI	0.304356
rfaH	ydfR	0.283124
rfaH	dicB	0.388511
rfaH	rspA	0.358898
rfaH	ydgG	0.29337
rfaH	fumC	0.365349
rfaH	uidA	0.246909
rfaH	malI	0.398356
rfaH	rnfC	0.324572
rfaH	rnfD	0.23641
rfaH	ydiJ	0.302072
rfaH	ydjN	0.0225125
rfaH	pncA	0.302946
rfaH	ydjG	0.30257
rfaH	yeaI	0.309032
rfaH	pabB	0.215601
rfaH	fliD	0.0786794
rfaH	fliS	0.0562593
rfaH	fliI	0.236862
rfaH	dsrB	0.400045
rfaH	cobU	0.394793
rfaH	dcd	0.401445
rfaH	pbpG	0.236246
rfaH	yeiI	0.327227
rfaH	yfbH	0.358535
rfaH	yfbL	0.363064
rfaH	ubiX	0.28814
rfaH	fre	0.244215
rfaH	yfdF	0.375999
rfaH	eutR	0.340759
rfaH	rseA	0.21249
rfaH	ygaV	0.330377
rfaH	recC	0.0142867
rfaH	ygiU	0.345788
rfaH	tolC	0.218229
rfaH	rfaE	0.35295
rfaH	ygjQ	0.333261
rfaH	yrbC	0.320926
rfaH	yhcB	0.388473
rfaH	fis	0.315254
rfaH	yheN	0.375907
rfaH	yhhL	0.335589
rfaH	rfaJ	0.372111
rfaH	recG	0.368617
rfaH	yieI	0.296569
rfaH	atpI	0.320114
rfaH	rbsD	0.309828
rfaH	typA	0.369211
rfaH	yihM	0.318389
rfaH	groL	0.0544874
rfaH	mutL	0.394448
rfaH	hflK	0.375225
rfaH	priB	0.367374
rfaH	nrdG	0.401498
rluD	phoP	0.368339
rluD	pspD	0.196454
rluD	trkG	0.304939
rluD	yddB	0.336386
rluD	ynfG	0.392521
rluD	pdxH	0.196757
rluD	rrmA	0.211325
rluD	fliD	0.296299
rluD	fliM	0.166306
rluD	gatD	0.283594
rluD	hyfF	0.322537
rluD	surE	0.403508
rluD	xdhB	0.279146
rluD	lysS	0.387158
rluD	yhcG	0.350032
rluD	yhcH	0.356131
rluD	yhcM	0.369863
rluD	yhfU	0.260441
rluD	gntK	0.325216
rluD	yieH	0.262321
rluD	ytfG	0.219534
rluD	nrdD	0.257443
rluD	yjhG	0.218162
rodZ	yaaY	0.0042651
rodZ	ileS	0.278249
rodZ	fkpB	0.332646
rodZ	leuC	0.231511
rodZ	leuB	-0.0435848
rodZ	leuL	-0.289699
rodZ	lpdA	0.159102
rodZ	panC	0.0881646
rodZ	lpcA	-0.0518796
rodZ	yagT	-0.148666
rodZ	phoA	-0.177985
rodZ	psiF	-0.142962
rodZ	panE	0.0722963
rodZ	sfmF	0.195634
rodZ	cusB	0.179487
rodZ	ybeV	-0.182113
rodZ	ubiF	0.00263825
rodZ	nei	-0.274375
rodZ	sdhD	0.154928
rodZ	sdhA	0.192111
rodZ	tolB	0.123806
rodZ	pal	0.123586
rodZ	ybhL	0.232787
rodZ	ybhF	-0.173233
rodZ	glnP	0.309293
rodZ	ybiT	0.37581
rodZ	artM	-0.0727168
rodZ	hcr	-0.166328
rodZ	rmf	-0.133819
rodZ	cspI	0.207814
rodZ	putP	-0.337476
rodZ	ymdC	-0.0787079
rodZ	plsX	-0.254512
rodZ	ycfF	-0.0856147
rodZ	ldcA	0.188239
rodZ	mltE	0.310105
rodZ	hns	-0.0269159
rodZ	ychE	0.054901
rodZ	pspB	-0.0511235
rodZ	pspD	-0.0146413
rodZ	pspE	0.281837
rodZ	sieB	-0.207769
rodZ	paaE	-0.130364
rodZ	tam	0.400593
rodZ	pdxY	0.0481945
rodZ	msbB	-0.112907
rodZ	manB	0.375676
rodZ	yegM	0.17391
rodZ	gatD	-0.12055
rodZ	napG	0.0223483
rodZ	nuoA	0.218343
rodZ	tfaS	-0.021406
rodZ	yfdN	0.335511
rodZ	emrK	0.35112
rodZ	glk	0.289922
rodZ	eutH	0.365929
rodZ	maeB	0.298878
rodZ	talA	0.256074
rodZ	tktB	0.256369
rodZ	ypfJ	0.392897
rodZ	yphB	-0.243278
rodZ	yphC	0.340879
rodZ	smpA	0.403833
rodZ	recA	-0.416144
rodZ	chpA	0.118214
rodZ	rumA	0.0486468
rodZ	thyA	0.0831633
rodZ	tas	0.118911
rodZ	ygfZ	0.202487
rodZ	bglA	-0.152187
rodZ	yggF	0.3872
rodZ	speC	0.124679
rodZ	yghD	-0.153591
rodZ	glcB	0.136578
rodZ	rfaE	-0.154842
rodZ	rbfA	-0.0787759
rodZ	yrbG	0.203076
rodZ	yhbG	0.0694321
rodZ	ptsN	-0.086378
rodZ	ptsO	0.297598
rodZ	yhcM	0.0968872
rodZ	yhcB	-0.222706
rodZ	gspK	-0.0192124
rodZ	fic	-0.0642553
rodZ	yhgI	0.128103
rodZ	gntT	0.0520414
rodZ	malT	-0.186801
rodZ	yrhA	-0.0845483
rodZ	yhhL	0.353144
rodZ	nikA	-0.0918373
rodZ	yibP	0.358
rodZ	rfaF	0.114899
rodZ	recG	0.0713879
rodZ	uhpT	0.0531685
rodZ	yieI	0.221464
rodZ	atpC	0.249769
rodZ	atpD	0.221038
rodZ	wecB	0.186164
rodZ	cyaA	0.193265
rodZ	ubiE	0.102951
rodZ	cpxR	0.277467
rodZ	yjaA	-0.0137681
rodZ	phnD	0.318818
rodZ	hfq	0.317252
rodZ	purA	0.294664
rodZ	ytfF	0.142219
rodZ	ytfJ	-0.0312939
rodZ	ytfQ	-0.0314656
tatA	leuC	0.287186
tatA	leuL	0.24033
tatA	xasA	0.107363
tatA	ydjN	0.338126
tatA	dcd	0.366085
tatA	rseA	0.331634
tatA	nrdG	0.342251
trmJ	fixB	0.377561
trmJ	leuL	0.299083
trmJ	dcuC	0.370174
trmJ	cydB	0.382759
trmJ	ybgT	0.300457
trmJ	glnP	0.25306
trmJ	artI	0.180701
trmJ	cydD	0.302187
trmJ	rmf	0.339244
trmJ	yciM	0.390408
trmJ	racC	0.388625
trmJ	ydbD	0.203734
trmJ	uxaB	0.330136
trmJ	ynfG	0.378442
trmJ	msbB	0.219347
trmJ	napG	0.137476
trmJ	nlpD	0.403325
trmJ	tolC	0.31218
trmJ	atpH	0.329555
trmJ	cpxA	0.374751
trmJ	oxyR	0.292661
trmJ	rplA	0.359897
trmJ	hfq	0.250063
uspB	bioA	0.401623
uspB	glnP	0.288748
uspB	napG	0.309018
uspB	eutH	0.331744
uspB	pitA	0.159555
uspB	uspB	0.39505
uspB	atpH	0.349104
uspB	cdh	0.279744
uspB	rplA	0.256625
wzxB	mtn	0.138259
wzxB	phoA	0.310329
wzxB	priC	0.404948
wzxB	ybbL	0.39412
wzxB	sucD	0.406168
wzxB	ycfS	0.370094
wzxB	marB	0.193765
wzxB	pinQ	0.398657
wzxB	asr	0.189066
wzxB	csdB	0.183953
wzxB	ydjN	0.397136
wzxB	napG	0.239186
wzxB	hisP	0.220889
wzxB	hyfF	0.331185
wzxB	yghD	0.384589
wzxB	yhcH	0.105985
wzxB	yhdT	0.332101
wzxB	fic	0.206955
wzxB	yhfS	0.321936
wzxB	gntT	0.339293
wzxB	yrhA	0.191798
wzxB	yhhF	0.209879
wzxB	dcrB	0.145844
wzxB	dppC	0.373728
wzxB	yieG	0.299124
wzxB	yieI	0.259974
wzxB	wzxE	0.378881
wzxB	cyaY	0.222877
yaaH	leuC	0.0710918
yaaH	leuA	0.0538355
yaaH	aceE	0.315334
yaaH	proC	0.177164
yaaH	glnK	0.080944
yaaH	fes	0.346267
yaaH	fepG	0.389146
yaaH	seqA	0.0759855
yaaH	sucD	0.265278
yaaH	ybgT	0.384818
yaaH	glnP	0.245664
yaaH	glnH	0.0408123
yaaH	artM	0.151459
yaaH	artQ	0.0399204
yaaH	artI	0.0656185
yaaH	artP	0.335702
yaaH	ssuE	0.129122
yaaH	putP	0.057722
yaaH	ychK	0.238467
yaaH	sapD	0.0447665
yaaH	trkG	0.0947369
yaaH	paaE	0.0453062
yaaH	xasA	0.0466519
yaaH	yddB	0.336233
yaaH	add	0.212777
yaaH	nth	0.0552385
yaaH	ydjN	0.0733821
yaaH	xthA	0.0801919
yaaH	fliD	0.187657
yaaH	fliS	0.0400313
yaaH	fliT	0.0659621
yaaH	fliM	0.311242
yaaH	fliQ	0.230902
yaaH	hisI	0.0670463
yaaH	wzb	0.0402059
yaaH	dcd	0.0745569
yaaH	pbpG	0.287712
yaaH	yeiA	0.0896267
yaaH	fre	0.392094
yaaH	emrK	0.0382678
yaaH	ptsI	0.319468
yaaH	purC	0.372763
yaaH	yphB	0.100035
yaaH	purL	0.107411
yaaH	ssnA	0.307238
yaaH	lysS	0.031975
yaaH	recJ	0.100992
yaaH	yqfA	0.0304071
yaaH	bglA	0.338728
yaaH	yqhH	0.0532597
yaaH	ygiU	0.0634938
yaaH	folB	0.133977
yaaH	ygjP	0.0502412
yaaH	exuR	0.0852565
yaaH	tdcD	0.0570865
yaaH	yrbA	0.245179
yaaH	yrbH	0.220041
yaaH	yrbI	0.357102
yaaH	yhcH	0.0405412
yaaH	yhdT	0.0389091
yaaH	yhfS	0.0499108
yaaH	yhgA	0.0432821
yaaH	yhgI	0.0531056
yaaH	secB	0.117562
yaaH	rfaJ	0.169758
yaaH	yieG	0.0409627
yaaH	yieI	0.0377881
yaaH	atpB	0.337005
yaaH	wecA	0.0635596
yaaH	fadB	0.308803
yaaH	yshA	0.205088
yaaH	rpiR	0.266957
yaaH	phnC	0.159908
yaaH	groL	0.070075
yaaH	ytfG	0.0818817
yaaH	ytfJ	0.0938846
yaaH	nrdG	0.06245
yaaH	nrdD	0.0794027
yaaH	yjhG	0.0567269
yaaH	yjhQ	0.404484
yaaH	yjiO	0.0545256
yaaI	leuC	0.128931
yaaI	leuA	0.200718
yaaI	leuL	0.103719
yaaI	aceE	0.367974
yaaI	proC	0.116996
yaaI	glnK	0.212247
yaaI	sucD	0.359798
yaaI	artM	0.227908
yaaI	artQ	0.262625
yaaI	ssuE	0.336551
yaaI	sapD	0.127966
yaaI	trkG	0.300388
yaaI	yddB	0.363785
yaaI	ynfE	0.390838
yaaI	pntB	0.100154
yaaI	add	0.33369
yaaI	nth	0.166248
yaaI	ydjN	0.203652
yaaI	astE	0.177628
yaaI	astB	0.335219
yaaI	xthA	0.338254
yaaI	fliD	0.239426
yaaI	fliS	0.151998
yaaI	fliT	0.347743
yaaI	fliM	0.253206
yaaI	hisI	0.392516
yaaI	wzb	0.26415
yaaI	dcd	0.17789
yaaI	yeiA	0.320673
yaaI	emrK	0.0715859
yaaI	yphB	0.362277
yaaI	purL	0.391605
yaaI	recJ	0.387743
yaaI	yqfA	0.134832
yaaI	yqhH	0.381269
yaaI	ygiU	0.163968
yaaI	folB	0.321298
yaaI	ygjP	0.289871
yaaI	yhcH	0.323894
yaaI	yhdT	0.184841
yaaI	yhfS	0.352752
yaaI	yhgA	0.218951
yaaI	yhgI	0.341794
yaaI	secB	0.383227
yaaI	yieG	0.143624
yaaI	yieI	0.0561903
yaaI	atpB	0.253619
yaaI	wecA	0.371284
yaaI	rpiR	0.384128
yaaI	groL	0.177175
yaaI	nrdG	0.229872
yaaI	nrdD	0.297586
yaaI	yjhG	0.297129
yaaI	yjiO	0.164229
yaaI	rimI	0.314154
yaeH	leuL	0.249947
yaeH	artM	0.337011
yaeH	rmf	0.38177
yaeH	pspD	0.270761
yaeH	paaE	0.226186
yaeH	tus	0.211437
yaeH	nth	0.357827
yaeH	xthA	0.294434
yaeH	fliD	0.304092
yaeH	fliT	0.376345
yaeH	fliM	0.37736
yaeH	rseA	0.395601
yaeH	recJ	0.321182
yaeH	yijP	0.28746
yaeH	yhcM	0.344347
yaeH	rfaJ	0.292046
yaeH	yijD	0.183822
yaeH	groL	0.368626
yaeH	nrdD	0.325348
yaiW	ppiD	0.323281
yaiW	alsB	0.354682
yaiW	cfa	0.395142
yaiW	fliF	0.247555
yaiW	emrK	0.308727
yaiW	yrbI	0.189703
yaiW	gntT	0.154954
yaiW	yhhL	0.363206
yaiW	secB	0.370001
yaiW	yigF	0.193719
yaiW	yshA	0.260425
yaiW	phnC	0.145556
yaiW	ytfG	0.311055
yaiW	mgtA	0.245482
yaiW	yjgH	0.171083
yaiW	yjiO	0.158275
ybfP	nei	0.387477
ybfP	pdxH	0.180294
ybfP	astE	0.366889
ybfP	glpC	0.24208
ybfP	hisJ	0.332598
ybfP	nrdH	0.341906
ybfP	srlD	0.354969
ybfP	surE	0.156144
ybfP	yhdT	0.317948
ybfP	gntK	0.186409
ybfP	dcrB	0.210335
ybfP	rffA	0.31381
ybfP	treB	0.402222
ybfP	pyrL	0.39748
ybfP	rsmC	0.0698994
ybgF	phoP	0.406192
ybgF	pdxH	0.328079
ybgF	nuoA	0.361387
ybgF	glk	0.399954
ybgF	lysS	0.263753
ybgF	glcB	0.340016
ychA	leuC	0.373692
ychA	yagN	0.399921
ychA	yaiN	0.398978
ychA	proC	0.351726
ychA	thiI	0.376761
ychA	panE	0.213448
ychA	cueR	0.165517
ychA	cspE	0.324181
ychA	ybgK	0.308448
ychA	ybhH	0.341935
ychA	ssuE	0.334916
ychA	ycdG	0.327779
ychA	yceG	0.404354
ychA	ycfD	0.34222
ychA	ycjZ	0.350144
ychA	ydcT	0.363791
ychA	nhoA	0.228814
ychA	narW	0.404881
ychA	ego	0.274896
ychA	uxaB	0.141395
ychA	pinQ	0.345918
ychA	add	0.178966
ychA	rnfE	0.26748
ychA	pdxH	0.347838
ychA	ydhT	0.391675
ychA	sufE	0.376869
ychA	csdB	0.383336
ychA	ihfA	0.402848
ychA	yoaF	0.314212
ychA	yoaA	0.354371
ychA	flhA	0.25847
ychA	fliD	0.361961
ychA	yefI	0.366715
ychA	yeiA	0.358879
ychA	glpC	0.174713
ychA	ackA	0.331553
ychA	hisJ	0.191348
ychA	dedA	0.325911
ychA	yfdQ	0.38883
ychA	ypeC	0.262658
ychA	ypeA	0.38517
ychA	eutM	0.396879
ychA	hyfF	0.221051
ychA	yphB	0.259181
ychA	yfhG	0.34542
ychA	pdxJ	0.265119
ychA	nrdH	0.158332
ychA	srlD	0.29061
ychA	lysS	0.168244
ychA	ygfB	0.39844
ychA	ygfG	0.394035
ychA	tolC	0.359623
ychA	yhaM	0.389371
ychA	secG	0.400774
ychA	yrbA	0.233554
ychA	cafA	0.358995
ychA	rpe	0.362112
ychA	gntK	0.137018
ychA	yhiH	0.364347
ychA	selA	0.395629
ychA	rfaB	0.355819
ychA	yihX	0.337198
ychA	fdoH	0.375109
ychA	pgi	0.300138
ychA	ubiC	0.386943
ychA	zur	0.332691
ychA	treB	0.349834
ychA	pyrL	0.221593
yciI	pdxH	0.164008
yciI	atpA	0.245836
yciI	oxyR	0.267561
ydgA	phoA	0.340574
ydgA	rihA	0.376425
ydgA	trpA	0.162379
ydgA	nhoA	0.373041
ydgA	xasA	0.322308
ydgA	uxaB	0.323511
ydgA	pinQ	0.0809413
ydgA	selD	0.255202
ydgA	hyfF	0.22901
ydgA	hypA	0.273558
ydgA	tas	0.232726
ydgA	yijP	0.138502
ydgA	yggF	0.231076
ydgA	ygiC	0.280377
ydgA	yhcG	0.36367
ydgA	fic	0.281734
ydgA	yhgI	0.380463
ydgA	gntT	0.40365
ydgA	yrhA	0.366184
ydgA	dcrB	0.372357
ydgA	nikA	0.244636
ydgA	yhhH	0.268968
ydgA	uhpT	0.300235
ydgA	yieI	0.326615
ydgA	cyaY	0.338926
ydgA	ytfF	0.254163
ydgA	treB	0.36192
ydgA	yjhG	0.401396
ydhI	leuC	0.109779
ydhI	leuA	0.0681214
ydhI	leuL	0.2386
ydhI	proC	0.104353
ydhI	glnK	0.056326
ydhI	fes	0.339047
ydhI	sucD	0.22888
ydhI	glnH	0.0500666
ydhI	ybiT	0.332961
ydhI	artM	0.0674939
ydhI	artQ	0.0512846
ydhI	artI	0.0715807
ydhI	cspI	0.320133
ydhI	putP	0.0864615
ydhI	ychK	0.393599
ydhI	sapD	0.0422957
ydhI	trkG	0.378164
ydhI	paaE	0.0554921
ydhI	xasA	0.0539431
ydhI	yddB	0.132276
ydhI	pntB	0.261215
ydhI	xthA	0.114961
ydhI	ydjI	0.375653
ydhI	msbB	0.303588
ydhI	fliD	0.104634
ydhI	fliS	0.0543622
ydhI	fliT	0.219692
ydhI	fliF	0.247244
ydhI	fliM	0.103947
ydhI	fliQ	0.345298
ydhI	hisI	0.186855
ydhI	wzb	0.318554
ydhI	dcd	0.111901
ydhI	pbpG	0.277601
ydhI	yeiA	0.258497
ydhI	emrK	0.0298129
ydhI	ptsI	0.39053
ydhI	yphB	0.0744425
ydhI	purL	0.0712212
ydhI	lysS	0.0273174
ydhI	recJ	0.0786366
ydhI	yqfA	0.171143
ydhI	bglA	0.032843
ydhI	endA	0.312559
ydhI	yqhH	0.104341
ydhI	ygiU	0.0659085
ydhI	tolC	0.401411
ydhI	folB	0.259139
ydhI	ygjP	0.0374
ydhI	exuR	0.338602
ydhI	yrbA	0.324116
ydhI	yrbH	0.0513889
ydhI	yrbI	0.0925359
ydhI	yhcH	0.0580828
ydhI	yhdT	0.0516187
ydhI	yhfS	0.0690978
ydhI	yhgA	0.0612772
ydhI	yhgI	0.172224
ydhI	yiaD	0.300572
ydhI	secB	0.12274
ydhI	rfaJ	0.254016
ydhI	rfaI	0.330819
ydhI	yidI	0.306839
ydhI	yidJ	0.276927
ydhI	yieG	0.0376139
ydhI	yieI	0.0414685
ydhI	atpB	0.275025
ydhI	wecA	0.107204
ydhI	yigF	0.303666
ydhI	fadB	0.268296
ydhI	yshA	0.126757
ydhI	yiiP	0.367834
ydhI	nudC	0.255982
ydhI	phnC	0.215536
ydhI	groL	0.105419
ydhI	ytfG	0.0790188
ydhI	ytfJ	0.0485598
ydhI	fbp	0.340347
ydhI	nrdG	0.0693087
ydhI	nrdD	0.0776534
ydhI	yjhG	0.113394
ydhI	yjiO	0.0388755
ydhI	rimI	0.40574
yecE	mtn	0.286194
yecE	phoA	0.31907
yecE	panE	0.370175
yecE	xasA	0.379764
yecE	marB	0.220276
yecE	asr	0.207616
yecE	csdB	0.340359
yecE	napG	0.383552
yecE	hisP	0.326031
yecE	hyfF	0.220723
yecE	yghD	0.269242
yecE	yhcH	0.246383
yecE	fic	0.36182
yecE	yhfS	0.346719
yecE	yrhA	0.326869
yecE	yhhF	0.264431
yecE	dcrB	0.240897
yecE	dppC	0.320429
yecE	yieG	0.27787
yecE	yieI	0.317136
yecE	cyaY	0.238444
yecE	yjbG	0.370771
yecE	gntP	0.389422
yehB	phoP	0.322489
yehB	pdxH	0.120593
yehB	rrmA	0.310869
yehB	emrK	0.372345
yehB	ypeC	0.405026
yehB	tolC	0.374698
yehB	yhhF	0.327817
yehB	yhhL	0.394896
yehB	cpxA	0.362058
yehB	yjgA	0.363134
yehB	nrdD	0.319515
yfcZ	pspC	0.381919
yfcZ	pinR	0.335659
yfcZ	nhoA	0.316967
yfcZ	ynfE	0.309078
yfcZ	pdxH	0.351556
yfcZ	napG	0.33228
yfcZ	pdxJ	0.376306
yfcZ	surE	0.229625
yfcZ	ygeZ	0.39208
yfcZ	yijP	0.326251
yfcZ	ygiU	0.340969
yfcZ	yrbI	0.37899
yfcZ	yhcG	0.290235
yfcZ	yrhA	0.286679
yfcZ	uspA	0.323863
yfcZ	yieG	0.320607
yfjT	cfa	0.151942
yfjT	fliF	0.234917
yfjT	yrbI	0.246537
yfjT	gntT	0.165856
yfjT	yigF	0.267311
yfjT	yiiP	0.323384
yfjT	nudC	0.275438
yfjT	phnC	0.25015
ygbL	ileS	0.302426
ygbL	mtn	0.341345
ygbL	recR	0.180673
ygbL	seqA	0.349627
ygbL	appA	0.394706
ygbL	pspE	0.243448
ygbL	pdxH	0.340106
ygbL	napG	0.366938
ygbL	eutH	0.315331
ygbL	chpA	0.332721
ygbL	yrbH	0.385228
ygbL	yrhA	0.240076
ygbL	yieJ	0.356742
ygbL	cdh	0.302027
ygbL	yijD	0.186993
ygbL	ytfG	0.388138
ygbL	yjgA	0.138225
ygbL	mgtA	0.207314
ygbL	yjjI	0.235916
ygdR	glnP	0.397028
ygdR	artM	0.39942
ygdR	rmf	0.39563
ygdR	tus	0.23244
ygdR	pdxH	0.212248
ygdR	fliD	0.384839
ygdR	eutH	0.340013
ygdR	hyfG	0.38056
ygdR	yhcH	0.366199
ygdR	yhfU	0.347839
ygdR	yieJ	0.396313
ygdR	ubiE	0.397914
ygdR	yijD	0.33401
ygeG	leuC	0.343773
ygeG	pdxH	0.137459
ygeG	hyfF	0.201945
ygeG	surE	0.257645
ygeG	yieH	0.181846
ygeG	ubiE	0.368676
ygeG	oxyR	0.346476
ygeG	yjbG	0.386348
ygeG	yjhG	0.295014
ylaB	ybdR	0.267718
ylaB	seqA	0.385161
ylaB	alsB	0.368874
ylaB	cfa	0.144162
ylaB	fliF	0.228349
ylaB	exuR	0.214427
ylaB	yrbA	0.253904
ylaB	yrbI	0.0995421
ylaB	acrB	0.373446
ylaB	gntT	-0.0505866
ylaB	selB	0.388413
ylaB	gpmI	0.27285
ylaB	yibP	0.336999
ylaB	yigF	0.190286
ylaB	yshA	0.38403
ylaB	oxyR	0.153335
ylaB	rplA	0.330329
ylaB	phnC	0.174326
ylaB	ytfG	0.022346
ylaB	mgtA	0.251957
ylaB	yjgH	0.187712
ylaB	yjiO	0.119204
ylaB	rimI	0.259401
ymfA	leuA	0.400467
ymfA	yijP	0.374044
yohC	pdxH	0.0562218
yohC	rseA	0.377847
yohC	oxyR	0.194521
ypfG	ileS	0.390362
ypfG	proC	0.348748
ypfG	pspD	0.344345
ypfG	trkG	0.27568
ypfG	add	0.37811
ypfG	rnfE	0.208578
ypfG	pdxH	0.212852
ypfG	ydjN	0.393533
ypfG	selD	0.355799
ypfG	fliM	0.253966
ypfG	hyfF	0.274968
ypfG	surE	0.303451
ypfG	yijP	0.372378
ypfG	yhcG	0.35176
ypfG	yhfU	0.383135
ypfG	yrhA	0.279816
ypfG	yjbG	0.283217
ypfG	groL	0.403722
ypfG	nrdD	0.383411
ypfG	yjhG	0.256767
yphA	pspC	0.35644
yphA	ynfE	0.301667
yphA	pdxH	0.300116
yphA	pdxJ	0.28284
yphA	surE	0.231438
yphA	chpA	0.397435
yphA	ygeZ	0.358057
yphA	ygiU	0.312613
yphA	yhcG	0.392146
yphA	yrhA	0.214186
yphA	uspA	0.390238
yphA	dppA	0.384245
yphA	yieG	0.342608
yphA	yjbG	0.301566
yphA	mgtA	0.37528
yqiA	cfa	0.145737
yqiA	fliF	0.287209
yqiA	gntT	0.230908
yqiA	yigF	0.339545
yqiA	yiiP	0.385073
yqiA	nudC	0.362569
ytfL	apaH	0.341909
ytfL	mtn	0.209715
ytfL	yaeB	0.282392
ytfL	prpE	0.345128
ytfL	glxR	0.348673
ytfL	dcuC	0.0395044
ytfL	pgm	0.391622
ytfL	ybgT	0.348038
ytfL	glnP	0.22619
ytfL	cmk	0.259793
ytfL	ycbW	0.346014
ytfL	ymcA	0.395117
ytfL	yccD	0.328104
ytfL	phoP	0.237889
ytfL	ychF	0.354777
ytfL	ompW	0.28043
ytfL	pgpB	0.367604
ytfL	ycjZ	0.26858
ytfL	racC	0.397762
ytfL	ynaA	0.33267
ytfL	ydbD	0.238796
ytfL	ydeY	0.334041
ytfL	ydgE	0.378104
ytfL	rnt	0.325199
ytfL	yeaD	0.39951
ytfL	msbB	0.0980784
ytfL	fliJ	0.222495
ytfL	fliO	0.378414
ytfL	yehQ	0.208375
ytfL	yehR	0.381584
ytfL	yeiA	0.247936
ytfL	yeiB	0.351206
ytfL	yeiR	0.393571
ytfL	napG	-0.0443781
ytfL	napD	0.315668
ytfL	menD	0.313067
ytfL	yfbL	0.349359
ytfL	yfbO	0.374364
ytfL	lrhA	0.372252
ytfL	ackA	0.348298
ytfL	pta	0.306848
ytfL	ubiX	0.337718
ytfL	yfdY	0.312147
ytfL	eutH	0.263972
ytfL	hyfC	0.167201
ytfL	yphB	0.272493
ytfL	yfjI	0.177498
ytfL	recA	0.156855
ytfL	srlD	0.27797
ytfL	hycI	0.403572
ytfL	hycH	0.362051
ytfL	nlpD	0.100273
ytfL	ygcI	0.363449
ytfL	nudH	0.239571
ytfL	ygeZ	0.303061
ytfL	tolC	0.168903
ytfL	rbfA	0.35705
ytfL	yhcF	0.373533
ytfL	sun	0.353669
ytfL	gpmI	0.308808
ytfL	atpH	0.343051
ytfL	yihO	0.382255
ytfL	oxyR	0.331588
ytfL	rplA	0.124055
ytfL	hfq	0.253622
ytfL	rnr	0.198363
ytfL	aidB	0.259818
ytfL	yjfO	0.354336
ytfL	yjfR	0.281694
ytfL	sgaT	0.356169
ytfL	sgaU	0.31359
ytfL	sgaE	0.266437
ytfL	rplI	0.325933
ytfL	cpdB	0.286844
ytfL	cysQ	0.403586
ytfL	ytfK	0.11916
ytfL	yjgW	0.359502
ytfL	yjgX	0.352903
ytfL	yjhE	0.293068
ytfL	yjhS	0.391399
ytfL	yjhT	0.282266
ytfL	yjhA	0.380337
